# Supplementary material for: Between forest and croplands: Nocturnal behavior in wild chimpanzees of Sebitoli, Kibale National Park, Uganda
Source: PLoS One. 2022 May 6;17(5):e0268132. doi: 10.1371/journal.pone.0268132 (PMC9075648; doi:10.1371/journal.pone.0268132)
Supplement: S2 File — (XLSX) [file pone.0268132.s002.xlsx]

## Sheet: RawData
Location.CT	Trade.mark.CT	Clip.duration	GPS.point	Date_dd/mm/yyyy	Time_UTC+3	Clip.number	Number.individuals	Individual.1	Individual.2	Individual.3	Individual.4	Individual.5	Individual.6	Individual.7	Individual.8	Individual.9	Individual.10	Individual.11	Individual.12	Individual.13	Individual.14	Individual.15	Individual.16	Individual.17	Individual.18	Individual.19	Individual.20	Activity	Detailled.activity
Forest	Bushnell	60 s	36N0210716/UTM0070605	04/01/2017	16:49:56	2	4	AdX	OY	ZO	MN?																	Foraging	Travelling and feeding through the trail
Forest	Bushnell	60 s	36N0209436/UTM0070218	05/01/2017	16:37:23	3	3	AdF	SadX	AdF																		Foraging	Travelling and feeding through the trail
Forest	Bushnell	60 s	36N0209436/UTM0070218	07/01/2017	08:17:04	7	3	OY?	ZO	MN?																		Travelling	Travelling through the trail
Forest	Bushnell	60 s	36N0209436/UTM0070218	07/01/2017	08:18:59	8	1				AdF																	Travelling	Travelling through the trail
Forest	Bushnell	15 s	36N0209436/UTM0070218	12/01/2017	07:23:13	14	2	SAdX	AdM																			Travelling	Travelling through the trail
Forest	Bushnell	15 s	36N0209436/UTM0070218	12/01/2017	07:23:42	15	1		AdM																			Standing	Standing on the trail
Forest	Bushnell	15 s	36N0209436/UTM0070218	12/01/2017	07:24:30	16	1		AdM																			Standing	Standing on the trail
Forest	Bushnell	15 s	36N0209436/UTM0070218	12/01/2017	07:25:25	17	1		AdM																			Standing	Standing on the trail
Forest	Bushnell	15 s	36N0209436/UTM0070218	12/01/2017	07:25:49	18	1		AdM																			Grooming	Auto-grooming
Forest	Bushnell	15 s	36N0209436/UTM0070218	12/01/2017	07:27:26	19	1		AdM																			Travelling	Travelling through the trail
Forest	Bushnell	60 s	36N0209436/UTM0070218	17/01/2017	08:31:58	33	4	AdF	IX	AdF	IX																	Travelling	Travelling through the trail
Forest	RCNX	9 s	36N0209944/UTM0068803	21/01/2017	11:18:18	26	1	OY?																				Travelling	Travelling through the trail
Forest	RCNX	6 s	36N0210192/UTM0069622	06/01/2017	16:22:36	10	1	AdF																				Travelling	Travelling through the trail
Forest	RCNX	30 s	36N0210192/UTM0069622	20/01/2017	08:44:22	58	5	AdF	AdF	AdM	AdM	AdF																Travelling	Travelling through the trail
Forest	RCNX	26 s	36N0209163/UTM0073217	10/01/2017	08:46:40	13	3	SAdM	AdF	IX																		Travelling	Travelling through the trail
Forest	RCNX	9 s	36N0209163/UTM0073217	13/01/2017	07:04:50	16	1	SAdM																				Travelling	Travelling through the trail
Forest	RCNX	30 s	36N0209214/UTM0072909	07/01/2017	17:41:41	16	1	AG																				Standing	Standing on the trail
Forest	RCNX	30 s	36N0209214/UTM0072909	07/01/2017	17:42:18	17	4	AG	KB	KT	KA																	Travelling	Travelling through the trail
Forest	RCNX	30 s	36N0209214/UTM0072909	08/01/2017	17:05:03	21	3	KI	AdM	AdM																		Travelling	Travelling through the trail
Forest	RCNX	30 s	36N0209214/UTM0072909	08/01/2017	17:05:38	22	5		AdM	AdM	AdF	IF	LK															Travelling	Travelling through the trail
Forest	RCNX	30 s	36N0209214/UTM0072909	08/01/2017	17:06:13	23	2						LK	LV														Travelling	Travelling through the trail
Forest	RCNX	30 s	36N0209214/UTM0072909	13/01/2017	18:47:33	57	1	AdM																				Travelling	Travelling through the trail
Forest	RCNX	30 s	36N0209214/UTM0072909	14/01/2017	19:12:07	63	1	BM																				Travelling	Travelling through the trail
Forest	RCNX	30 s	36N0209214/UTM0072909	15/01/2017	07:33:41	65	3	LA	LV	LK																		Travelling	Travelling through the trail
Forest	RCNX	30 s	36N0209214/UTM0072909	15/01/2017	07:33:41	66	1				KI																	Travelling	Travelling through the trail
Forest	RCNX	30 s	36N0209214/UTM0072909	17/01/2017	17:39:41	79	2	LA	HU?																			Travelling	Travelling through the trail
Forest	RCNX	30 s	36N0209214/UTM0072909	17/01/2017	17:40:30	80	3		HU?	LV	LK																	Travelling	Travelling through the trail
Forest	RCNX	30 s	36N0209214/UTM0072909	18/01/2017	09:03:03	81	4	LK	LA	HU	LV																	Travelling	Travelling through the trail
Forest	RCNX	30 s	36N0209214/UTM0072909	20/01/2017	09:33:19	92	2	PP	GL																			Travelling	Travelling through the trail
Forest	RCNX	30 s	36N0209214/UTM0072909	29/01/2017	16:44:10	45	1	AdM																				Travelling	Travelling through the trail
Garden	RCNX	30 s	36N0210628/UTM0075299	27/01/2017	19:36:50	28	3	KI	BM	AG																		Travelling	Travelling to the garden
Garden	RCNX	30 s	36N0210628/UTM0075299	27/01/2017	19:37:27	29	2	AdX	AdX																			Travelling	Travelling to the garden
Garden	RCNX	30 s	36N0210628/UTM0075299	27/01/2017	19:38:04	30	4		AdX	AdF	IX	SAdX																Travelling	Travelling to the garden
Garden	RCNX	30 s	36N0210628/UTM0075299	27/01/2017	19:38:54	31	1					SAdX																Travelling	Travelling to the garden
Garden	RCNX	30 s	36N0210628/UTM0075299	27/01/2017	20:02:32	32	4	AdX		AdF	IX	SAdX																CropForaging	Travelling with maize collected from garden
Garden	RCNX	30 s	36N0210628/UTM0075299	27/01/2017	20:12:17	33	3	MU	AG	BM																		CropForaging	Travelling with maize collected from garden
Garden	RCNX	30 s	36N0210628/UTM0075299	28/01/2017	12:21:17	34	1	NE/ER																				Travelling	Travelling in the field
Garden	RCNX	30 s	36N0210628/UTM0075299	30/01/2017	19:29:47	42	4	KI	NE/ER?	AG	ET																	Travelling	Travelling to the garden
Garden	RCNX	30 s	36N0210628/UTM0075299	30/01/2017	19:49:27	43	3		NE/ER?	AG	ET																	CropForaging	Travelling with maize collected from garden
Garden	RCNX	30 s	36N0210628/UTM0075299	30/01/2017	19:50:05	44	2	KI		AG																		CropForaging	Travelling with maize collected from garden
Forest	RCNX	30 s	36N0211173/UTM0073044	26/01/2017	15:34:29	38	3	AdF	IX	KP?																		Travelling	Crossing the river
Forest	RCNX	30 s	36N0211173/UTM0073044	26/01/2017	16:04:04	40	2	AdM	MU																			Travelling	Crossing the river
Forest	RCNX	30 s	36N0211173/UTM0073044	31/01/2017	14:21:31	66	9	AdX	KI	NE/ER	BM	ET	SA	MB?	AdX	AdX												Travelling	Crossing the river
Forest	RCNX	30 s	36N0211173/UTM0073044	31/01/2017	17:56:56	74	3	SAdX	AdF	IX																		Travelling	Crossing the river
Forest	RCNX	30 s	36N0211173/UTM0073044	01/02/2017	09:17:16	78	4	AdM	JuvX	AdF	AdM																	Travelling	Crossing the river
Forest	RCNX	30 s	36N0211173/UTM0073044	03/02/2017	08:39:55	84	4	SAdX	AdF	IX	AdM																	Travelling	Crossing the river
Forest	RCNX	30 s	36N0209484/UTM0073900	04/02/2017	15:52:23	4	3	GZ	AdF	AdM																		Standing	Standing on the trail
Forest	RCNX	30 s	36N0209436/UTM0070218	10/02/2017	07:54:19	22	2	NI	JuvM																			Travelling	Travelling fast through the trail
Forest	RCNX	30 s	36N0209436/UTM0070218	10/02/2017	07:55:39	23	1			JuvM																		Travelling	Travelling through the trail
Forest	RCNX	30 s	36N0209436/UTM0070218	10/02/2017	08:08:21	24	2				AdM	OY?																Standing	Standing or travelling on the trail
Forest	RCNX	30 s	36N0209436/UTM0070218	10/02/2017	08:09:05	25	2					OY?	JuvX															Travelling	Travelling through the trail
Forest	RCNX	30 s	36N0209436/UTM0070218	10/02/2017	08:10:34	26	1			JuvM																		Travelling	Travelling through the trail
Forest	RCNX	30 s	36N0209436/UTM0070218	10/02/2017	08:16:37	27	3	AdF	IX	DA																		Travelling	Travelling through the trail
Forest	RCNX	11 s	36N0209944/UTM0068803	26/01/2017	06:58:03	3	1	AdM																				Travelling	Travelling and running through the trail
Forest	RCNX	06 s	36N0209944/UTM0068803	21/02/2017	08:55:51	19	1	AdF																				Travelling	Travelling through the trail
Forest	RCNX	30 s	36N0209214/UTM0072909	04/02/2017	07:57:47	14	2	NI	SAdX																			Travelling	Running through the trail
Forest	RCNX	30 s	36N0209214/UTM0072910	07/02/2017	12:46:46	40	1	PP																				Travelling	Travelling through the trails
Forest	RCNX	30 s	36N0209214/UTM0072911	08/02/2017	12:03:28	47	1	NI																				Travelling	Running through the trails
Forest	RCNX	30 s	36N0209214/UTM0072912	13/02/2017	17:38:18	69	2	NE/ER	ET																			Travelling	Travelling through the trails
Forest	RCNX	30 s	36N0209214/UTM0072913	13/02/2017	17:39:06	70	9	ET	MU?	KW	KE	KJ	LT	LU	KI	GL												Travelling	Travelling through the trails
Forest	RCNX	30 s	36N0209214/UTM0072914	13/02/2017	17:39:43	71	3	PP	BM	LK																		Travelling	Travelling through the trails
Forest	RCNX	30 s	36N0209214/UTM0072915	13/02/2017	17:46:28	73	1	LA?																				Travelling	Travelling through the trails
Forest	RCNX	30 s	36N0209214/UTM0072916	13/02/2017	17:49:16	74	1		LV?																			Travelling	Travelling through the trails
Forest	RCNX	30 s	36N0209214/UTM0072917	14/02/2017	18:27:25	81	3	BM	PP	KI																		Travelling	Travelling through the trails
Forest	RCNX	30 s	36N0209214/UTM0072918	16/02/2017	13:06:27	86	1	LA?																				Travelling	Travelling through different trails
Forest	RCNX	30 s	36N0209214/UTM0072919	17/02/2017	17:37:01	87	3	KW?	AdX	AdX																		Travelling	Travelling through the trails
Forest	RCNX	30 s	36N0209214/UTM0072920	18/02/2017	08:15:59	88	4	AdM	AdM	LK	AdX																	Travelling	Travelling through the trails
Forest	RCNX	30 s	36N0209214/UTM0072921	18/02/2017	08:16:35	89	1					LV																Travelling	Travelling through the trails
Forest	RCNX	30 s	36N0209214/UTM0072922	19/02/2017	18:28:37	93	5	AdM	BM	PP	LV	AdF																Travelling	Travelling through the trails
Forest	RCNX	30 s	36N0209214/UTM0072923	19/02/2017	18:43:00	94	5	AdM	MU	LK	AdF	IX																Travelling	Travelling through the trails
Forest	RCNX	30 s	36N0209214/UTM0072924	19/02/2017	18:44:13	95	4						KB	KI	KT	KA												Travelling	Travelling through the trails
Forest	RCNX	30 s	36N0209214/UTM0072925	19/02/2017	18:44:49	96	4								KT	KA	AG	GL										Travelling	Travelling through the trails
Forest	RCNX	30 s	36N0209214/UTM0072926	19/02/2017	18:45:31	97	1												SAdX									Travelling	Travelling through the trails
Forest	RCNX	30 s	36N0211173/UTM0073044	03/02/2017	13:32:26	5	1	KI																				Other	Looking at the camera
Forest	RCNX	30 s	36N0211173/UTM0073044	03/02/2017	13:33:04	6	1	KI																				Other	Looking at the camera
Forest	RCNX	30 s	36N0211173/UTM0073044	03/02/2017	13:33:41	7	1	KI																				Other	Looking at the camera
Forest	RCNX	30 s	36N0211173/UTM0073044	05/02/2017	17:52:46	36	1	KI																				Other	Looking at the camera
Forest	RCNX	30 s	36N0211173/UTM0073044	06/02/2017	07:49:59	48	1	ET																				Travelling	Travelling through the river
Forest	RCNX	30 s	36N0211173/UTM0073044	06/02/2017	08:27:31	49	2	ET	AdX																			Travelling	Travelling through the river
Forest	RCNX	30 s	36N0211173/UTM0073044	10/02/2017	08:26:17	50	3	MJ	MD	MB																		Travelling	Travelling through the river
Forest	RCNX	30 s	36N0211173/UTM0073044	11/02/2017	06:58:30	59	6	AdF	IX	AdF	IX	SAdX	SAdX															Travelling	Travelling through the river
Forest	RCNX	30 s	36N0211173/UTM0073044	12/02/2017	11:34:05	60	2	AdM	AdM																			Travelling	Travelling through the river
Forest	RCNX	30 s	36N0211173/UTM0073044	12/02/2017	11:45:25	61	1	NE/ER																				Travelling	Travelling through the river
Forest	RCNX	30 s	36N0211173/UTM0073044	12/02/2017	11:50:58	62	7	NE/ER	SAdF	AdF	IX	SAdM	JuvX	AdF														Travelling	Travelling through the river
Forest	RCNX	30 s	36N0211173/UTM0073044	12/02/2017	12:08:13	63	1	AdF																				Travelling	Travelling through the river
Forest	RCNX	30 s	36N0211173/UTM0073044	12/02/2017	12:11:12	64	2		AdF	AdF																		Travelling	Running through the river
Forest	RCNX	30 s	36N0211173/UTM0073044	12/02/2017	17:45:12	65	3	AdX	AdF	IX																		Travelling	Travelling through the river
Forest	RCNX	30 s	36N0211173/UTM0073044	15/02/2017	12:48:59	139	1	NE/ER																				Travelling	Travelling through the trail
Forest	RCNX	30 s	36N0211173/UTM0073044	15/02/2017	12:50:53	142	3	AdF	IX	JuvF																		Travelling	Travelling through the trail
Forest	RCNX	30 s	36N0211173/UTM0073044	19/02/2017	14:08:54	143	1	AdM																				Travelling	Travelling through the trail
Forest	RCNX	30 s	36N0211173/UTM0073044	19/02/2017	11:11:23	144	2	AdF	IX																			Travelling	Travelling through the trail
Forest	RCNX	30 s	36N0211873/UTM0072119	01/03/2017	18:27:36	17	2	UL	HU																			Travelling	Travelling through the trail
Forest	RCNX	11 s	36N0209944/UTM0068803	23/02/2017	08:23:44	1	2	AdX	SAdX																			Travelling	Travelling through the trail
Forest	RCNX	30 s	36N0209158/UTM0072891	26/02/2017	18:30:15	51	2	AdM	MU																			Travelling	Travelling through the trail
Forest	RCNX	30 s	36N0209158/UTM0072891	27/02/2017	18:54:23	56	3	AdF	IX	JuvF																		Travelling	Travelling through the trail
Forest	RCNX	30 s	36N0209158/UTM0072891	06/03/2017	07:30:59	79	3	AdF	IX	JuvF																		Travelling	Travelling through the trail
Forest	RCNX	30 s	36N0209166/UTM0073131	20/02/2017	17:29:29	4	1	NE/ER																				Travelling	Travelling through the trail
Forest	RCNX	30 s	36N0209166/UTM0073131	21/02/2017	07:33:21	6	1	MU																				Travelling	Travelling through the trail
Forest	RCNX	30 s	36N0209166/UTM0073131	21/02/2017	08:01:08	7	1	AdM																				Travelling	Travelling through the trail
Forest	RCNX	30 s	36N0209166/UTM0073131	23/02/2017	07:49:31	13	1	MU																				Travelling	Travelling through the trail
Forest	RCNX	30 s	36N0209166/UTM0073131	27/02/2017	18:48:20	21	3	AdF	IX	JuvF																		Travelling	Travelling through the trail
Forest	RCNX	30 s	36N0209166/UTM0073131	02/03/2017	07:22:36	25	2	BM	DT																			Travelling	Travelling through the trail
Forest	RCNX	30 s	36N0211173/UTM0073044	21/02/2017	13:53:32	7	1	AdF																				Travelling	Crossing the river
Forest	RCNX	30 s	36N0211173/UTM0073044	21/02/2017	17:37:42	8	4	MJ	MD?	LU	LT																	Travelling	Crossing the river
Forest	RCNX	30 s	36N0211173/UTM0073044	21/02/2017	17:38:34	9	1					MB																Travelling	Crossing the river
Forest	RCNX	30 s	36N0211173/UTM0073044	21/02/2017	17:48:52	10	5	ET	SH	SA	MU	NE/ER																Travelling	Crossing the river
Forest	RCNX	30 s	36N0211173/UTM0073044	21/02/2017	17:49:34	11	3				MU	NE/ER	UL															Travelling	Crossing the river
Forest	RCNX	30 s	36N0211173/UTM0073044	21/02/2017	17:50:14	12	1						UL															Travelling	Crossing the river
Forest	RCNX	30 s	36N0211173/UTM0073044	21/02/2017	18:00:22	13	4	AG	KB	KT	KA																	Travelling	Crossing the river
Forest	RCNX	30 s	36N0211173/UTM0073044	21/02/2017	18:01:07	14	2			KT	KA																	Travelling	Crossing the river
Forest	RCNX	30 s	36N0211173/UTM0073044	01/03/2017	06:56:19	24	1	AdM																				Travelling	Crossing the river
Forest	RCNX	30 s	36N0211173/UTM0073044	01/03/2017	17:44:10	25	3	AdF	IX	KP																		Travelling	Crossing the river
Forest	RCNX	30 s	36N0211173/UTM0073044	05/03/2017	17:13:28	34	1	MU																				Travelling	Crossing the river
Forest	RCNX	30 s	36N0209436/UTM0070218	12/03/2017	07:22:35	10	2	AdM	NI																			Travelling	Travelling through the trail
Forest	RCNX	30 s	36N0209436/UTM0070218	12/03/2017	07:33:14	11	1	SAdX																				Travelling	Travelling through the trail
Forest	RCNX	30 s	36N0209436/UTM0070218	12/03/2017	07:43:07	12	2	AK	CL?																			Travelling	Travelling and sitting through the trail
Forest	RCNX	30 s	36N0209158/UTM0072891	08/03/2017	09:18:43	30	8	GB?	GO?	AdF	IX	JuvF	GR?	AdF	IX													Travelling	Travelling through the trail
Forest	RCNX	30 s	36N0209158/UTM0072891	08/03/2017	09:19:18	31	2							AdF	IX													Travelling	Travelling through the trail
Forest	RCNX	30 s	36N0209158/UTM0072891	15/03/2017	17:29:09	90	3	AdM	JuvX	AdX																		Travelling	Travelling through the trail
Forest	RCNX	30 s	36N0209158/UTM0072891	20/03/2017	17:23:19	97	2	NE/ER	KP																			Travelling	Travelling through the trail
Forest	RCNX	30 s	36N0209158/UTM0072891	22/03/2017	08:52:11	99	3	UL	HU	KB																		Travelling	Travelling through the trail
Forest	RCNX	30 s	36N0209158/UTM0072891	22/03/2017	08:52:50	100	8				SA	MU	KI	KE	KJ	KW	ET	BM										Travelling	Travelling through the trail
Forest	RCNX	30 s	36N0209158/UTM0072891	22/03/2017	08:53:33	101	2											BM	LK									Travelling	Travelling through the trail
Forest	RCNX	30 s	36N0209166/UTM0073131	08/03/2017	09:14:54	5	8	GB?	GO?	GR?	AdF	IX	JuvF	AdF	IF													Travelling	Travelling through the trail
Forest	RCNX	30 s	36N0209166/UTM0073131	12/03/2017	11:29:48	10	2	BM	SA																			Travelling	Travelling through the trail
Forest	RCNX	30 s	36N0209166/UTM0073131	22/03/2017	08:55:24	55	1	BM																				Travelling	Running through the trail
Forest	RCNX	30 s	36N0209166/UTM0073131	22/03/2017	08:56:23	56	3	UL	AdM	SA																		Travelling	Travelling through the trail
Forest	RCNX	30 s	36N0209166/UTM0073131	22/03/2017	08:57:00	57	3	SA	MU	KB																		Travelling	Travelling through the trail
Forest	RCNX	30 s	36N0209166/UTM0073131	22/03/2017	08:57:56	58	3	KI	BM	GR																		Other	Looking at the camera
Forest	RCNX	30 s	36N0209166/UTM0073131	22/03/2017	08:58:33	59	1	KI																				Other	Looking at the camera
Forest	RCNX	30 s	36N0209166/UTM0073131	22/03/2017	08:59:54	60	5	ET	KE	KJ	LK	LV																Travelling	Travelling through the trail
Forest	RCNX	30 s	36N0209166/UTM0073131	22/03/2017	09:01:05	61	2	LK	LV																			Travelling	Travelling through the trail
Forest	RCNX	30 s	36N0211173/UTM0073044	12/03/2017	17:03:20	37	1	AdX																				Travelling	Travelling alongside the river
Forest	RCNX	30 s	36N0211173/UTM0073044	12/03/2017	18:08:07	38	1	AdX																				Travelling	Travelling alongside the river
Forest	RCNX	30 s	36N0210192/UTM0069622	03/04/2017	08:01:06	53	1	AdM																				Travelling	Travelling through the trail
Forest	RCNX	30 s	36N0210192/UTM0069622	03/04/2017	08:02:02	54	4		AdM	AdF	SAdX	SAdM																Travelling	Travelling through the trail
Forest	RCNX	30 s	36N0210192/UTM0069622	03/04/2017	08:02:52	55	1					SAdM																Standing	Standing on the trail
Forest	RCNX	30 s	36N0209158/UTM0072891	23/03/2017	07:49:59	20	8	KI	KE	KJ	KW	ET	AdM	BM														Travelling	Travelling through trail
Forest	RCNX	30 s	36N0209158/UTM0072891	23/03/2017	07:50:36	21	10	ET	AdM	BM	AdX	AdX	KB	NE/ER	AdM	AdM	LK											Travelling	Travelling through trail
Forest	RCNX	30 s	36N0209158/UTM0072891	23/03/2017	07:52:00	22	1	SAdF																				Travelling	Travelling through trail
Forest	RCNX	30 s	36N0209158/UTM0072891	23/03/2017	08:02:53	23	3	JuvX	SAdX	SAdF																		Travelling	Travelling through trail
Forest	RCNX	30 s	36N0209158/UTM0072891	24/03/2017	12:22:38	25	7	MU	AdF	SAdF	AdM	HU	NE/ER	NI														Travelling	Travelling through trail
Forest	RCNX	30 s	36N0209158/UTM0072891	24/03/2017	12:23:34	26	8	MU	SAdF	ET	AdF	IX	AG	LK	KI													Travelling	Travelling through trail
Forest	RCNX	30 s	36N0209158/UTM0072891	29/03/2017	07:18:06	36	2	KE	KJ																			Travelling	Travelling through trail
Forest	RCNX	30 s	36N0209158/UTM0072891	31/03/2017	15:23:47	41	1	KI																				Travelling	Travelling through trail
Forest	RCNX	30 s	36N0209158/UTM0072891	31/03/2017	15:52:25	43	1	MU																				Travelling	Travelling through trail
Forest	RCNX	30 s	36N0209158/UTM0072891	01/04/2017	17:47:25	44	3	AdF	IX	JuvF																		Travelling	Travelling through trail
Forest	RCNX	30 s	36N0209158/UTM0072891	02/04/2017	19:11:03	46	1	ET																				Travelling	Travelling through trail
Forest	RCNX	30 s	36N0209158/UTM0072891	03/04/2017	07:52:38	47	1	KB?																				Travelling	Travelling through trail
Forest	RCNX	30 s	36N0209158/UTM0072891	03/04/2017	08:41:16	48	3	KB	KT	KA																		Travelling	Travelling through trail
Forest	RCNX	30 s	36N0209158/UTM0072891	03/04/2017	08:41:20	49	1	AG																				Travelling	Travelling through trail
Forest	RCNX	30 s	36N0209158/UTM0072891	05/04/2017	08:41:57	54	3	KW	KJ	KE																		Travelling	Travelling through trail
Forest	RCNX	30 s	36N0209166/UTM0073131	24/03/2017	12:29:04	5	2	NI	LK																			Travelling	Travelling through the trail
Forest	RCNX	30 s	36N0209166/UTM0073131	28/03/2017	18:07:26	14	1	AdF																				Travelling	Travelling through the trail
Forest	RCNX	30 s	36N0209166/UTM0073131	29/03/2017	07:14:24	15	2	AdF	IX																			Travelling	Travelling through the trail
Forest	RCNX	30 s	36N0209166/UTM0073131	29/03/2017	18:57:52	20	4	MU	BM	LK	LV																	Travelling	Travelling through the trail
Forest	RCNX	30 s	36N0209166/UTM0073131	29/03/2017	18:58:29	21	1				LV																	Travelling	Travelling through the trail
Forest	RCNX	30 s	36N0209166/UTM0073131	29/03/2017	19:01:52	22	2					KI	AdX															Other	Looking at the camera
Forest	RCNX	30 s	36N0209166/UTM0073131	29/03/2017	19:06:23	23	1							KB														Travelling	Travelling through the trail
Forest	RCNX	30 s	36N0209166/UTM0073131	29/03/2017	19:09:49	24	1								AdM													Travelling	Travelling through the trail
Forest	RCNX	30 s	36N0209166/UTM0073131	02/04/2017	18:49:22	28	2	AdM	BM																			Travelling	Travelling through the trail
Forest	RCNX	30 s	36N0209166/UTM0073131	02/04/2017	19:16:38	29	1	ET																				Travelling	Travelling through the trail
Forest	RCNX	30 s	36N0209166/UTM0073131	05/04/2017	08:29:23	60	2	AdF	JuvF																			Travelling	Travelling through the trail
Forest	RCNX	30 s	36N0211173/UTM0073044	31/03/2017	12:36:20	51	2	AdF	IX																			Travelling	Travelling next the river
Forest	RCNX	30 s	36N0211873/UTM0072119	13/04/2017	17:26:38	3	10	SA	GR	AdM	KI	AdF	IX	PR	GZ	AdF	IX											Travelling	Travelling through the trail
Forest	RCNX	30 s	36N0211873/UTM0072119	13/04/2017	17:29:57	4	4	NI	KE	KJ	KW																	Travelling	Travelling through the trail
Forest	RCNX	30 s	36N0211873/UTM0072119	13/04/2017	17:42:08	5	3	UL	MU	LA																		Travelling	Travelling through the trail
Forest	RCNX	30 s	36N0211873/UTM0072119	13/04/2017	17:53:37	6	1	HU																				Travelling	Travelling through the trail
Forest	RCNX	30 s	36N0211873/UTM0072119	13/04/2017	18:40:07	7	7	NE/ER	KB	KT	KA	ET	AdF	IX														Travelling	Travelling through the trail
Forest	RCNX	30 s	36N0211873/UTM0072119	16/04/2017	07:29:14	8	6	AdM	AdM	BM	SAdF	AdM	NI															Travelling	Running through the trail
Forest	RCNX	30 s	36N0211873/UTM0072119	16/04/2017	07:34:25	9	1	KT	KA																			Travelling	Travelling through the trail
Forest	RCNX	30 s	36N0211873/UTM0072119	16/04/2017	17:37:32	10	5	GB	GO	AdF	IX	GR																Travelling	Travelling through the trail
Forest	RCNX	30 s	36N0211873/UTM0072119	17/04/2017	16:50:03	11	4	AdM	AdM	AdM	AdF																	Travelling	Travelling through the trail
Forest	RCNX	30 s	36N0211873/UTM0072119	18/04/2017	06:32:08	12	3	AdX	SAdF	KI																		Travelling	Travelling through the trail
Forest	RCNX	30 s	36N0211873/UTM0072119	18/04/2017	07:20:15	13	1	NI																				Travelling	Travelling through the trail
Forest	RCNX	30 s	36N0211873/UTM0072119	18/04/2017	07:55:48	14	1	AdM																				Travelling	Travelling through the trail
Forest	Bushnell	60 s	36N0210716/UTM0070605	19/04/2017	18:02:48	4190040	7	NI	AdF	JuvX	JuvX	NI	AdM	SAdX														Foraging	Feeding and grooming on the trail
Forest	Bushnell	60 s	36N0210716/UTM0070605	19/04/2017	18:08:35	4190041	6		AdF	JuvX	JuvX	AdM	AdM	SAdX														Travelling	Travelling through the trail
Forest	RCNX	29 s	36N0209944/UTM0068803	14/04/2017	14:56:54	25	7	SAdM	AdF	IX	JuvX	AdF	IX	SAdX														Travelling	Travelling through the trail
Forest	RCNX	30 s	36N0209158/UTM0072891	07/04/2017	17:07:42	9	1	SA?																				Travelling	Travelling through the trail
Forest	RCNX	30 s	36N0209158/UTM0072891	09/04/2017	08:46:09	15	1	HU																				Travelling	Travelling through the trail
Forest	RCNX	30 s	36N0209158/UTM0072891	09/04/2017	17:22:46	16	1	KI																				Travelling	Travelling through the trail
Forest	RCNX	30 s	36N0209158/UTM0072891	09/04/2017	17:23:43	17	1	KI																				Travelling	Travelling through the trail
Forest	RCNX	30 s	36N0209158/UTM0072891	09/04/2017	17:40:19	18	6	AdM	LK	LV	AdF	JuvM	KB															Travelling	Travelling through the trail
Forest	RCNX	30 s	36N0209158/UTM0072891	09/04/2017	17:41:16	19	3	AdM					KB	SA														Travelling	Travelling through the trail
Forest	RCNX	30 s	36N0209158/UTM0072891	09/04/2017	17:44:37	20	1								KI													Travelling	Travelling through the trail
Forest	RCNX	30 s	36N0209158/UTM0072891	12/04/2017	18:29:59	30	5	GZ	NE/ER	LK	MU	AdM																Travelling	Travelling through the trail
Forest	RCNX	30 s	36N0209158/UTM0072891	12/04/2017	18:30:35	31	3				MU		LV															Travelling	Travelling through the trail
Forest	RCNX	30 s	36N0209158/UTM0072891	13/04/2017	17:08:49	34	2	GL	JuvM																			Travelling	Travelling through the trail
Forest	RCNX	30 s	36N0209158/UTM0072891	14/04/2017	13:54:33	37	6	NE/ER	KB	SAdF	ET	SAdX	SA															Travelling	Travelling through the trail
Forest	RCNX	30 s	36N0209158/UTM0072891	14/04/2017	13:56:25	38	1							KI														Travelling	Travelling through the trail
Forest	RCNX	30 s	36N0209158/UTM0072891	14/04/2017	13:58:12	39	3								KW	KE	KJ											Travelling	Travelling through the trail
Forest	RCNX	30 s	36N0209158/UTM0072891	14/04/2017	16:57:13	41	1	PP																				Travelling	Travelling through the trail
Forest	RCNX	30 s	36N0209158/UTM0072891	14/04/2017	17:04:05	42	8	ET	GL	SAdF	KE	KJ	KW	SA	JuvM													Travelling	Travelling through the trail
Forest	RCNX	30 s	36N0209158/UTM0072891	16/04/2017	09:44:48	50	4	PP	MJ	MD	MB																	Travelling	Travelling through the trail
Forest	RCNX	30 s	36N0209158/UTM0072891	16/04/2017	15:57:45	51	1	NI																				Travelling	Travelling through the trail
Forest	RCNX	30 s	36N0209158/UTM0072891	16/04/2017	16:40:17	52	1	MU																				Travelling	Travelling through the trail
Forest	RCNX	30 s	36N0209158/UTM0072891	16/04/2017	17:46:32	53	1	AdM																				Travelling	Travelling through the trail
Forest	RCNX	30 s	36N0209158/UTM0072891	19/04/2017	08:04:05	66	3	AdF	IX	JuvX																		Travelling	Travelling through the trail
Forest	RCNX	30 s	36N0209166/UTM0073131	07/04/2017	17:04:07	1	1	AdF																				Travelling	Running through the trail
Forest	RCNX	30 s	36N0209166/UTM0073131	09/04/2017	17:09:51	7	1	KI																				Other	Looking at the camera
Forest	RCNX	30 s	36N0209166/UTM0073131	12/04/2017	18:35:43	8	4	LK	NE/ER	AdM	LV																	Travelling	Travelling through the trail
Forest	RCNX	30 s	36N0209166/UTM0073131	12/04/2017	18:36:31	9	1					MU																Travelling	Travelling through the trail
Forest	RCNX	30 s	36N0209166/UTM0073131	12/04/2017	18:37:19	10	1					MU																Travelling	Travelling through the trail
Forest	RCNX	30 s	36N0209166/UTM0073131	16/04/2017	15:46:59	17	5	AdM	AdF	LV	LK	NI																Travelling	Travelling through the trail
Forest	RCNX	30 s	36N0209166/UTM0073131	16/04/2017	16:03:13	18	2	GL	JuvM																			Travelling	Travelling through the trail
Forest	RCNX	30 s	36N0209166/UTM0073131	16/04/2017	16:31:39	19	4	MU	JuvF	AdF	IX																	Travelling	Travelling through the trail
Forest	RCNX	30 s	36N0209574/UTM0072010	19/04/2017	18:07:14	5	4	NI	KT	KA	SAdX	SAdX																Travelling	Travelling through the trail
Forest	RCNX	30 s	36N0209574/UTM0072010	19/04/2017	18:18:09	6	1					SAdX																Travelling	Running through the trail
Forest	RCNX	30 s	36N0209574/UTM0072010	19/04/2017	18:29:21	8	1	LV																				Travelling	Travelling through the trail
Forest	RCNX	30 s	36N0209574/UTM0072010	20/04/2017	07:12:32	9	1	AdM																				Travelling	Travelling through the trail
Forest	RCNX	30 s	36N0209574/UTM0072010	20/04/2017	07:19:26	10	9	AdM	MU	AdF	IX	AdF	IX	JuvM	AdF	IX												Travelling	Travelling through the trail
Forest	RCNX	30 s	36N0209574/UTM0072010	20/04/2017	07:34:49	11	3	KT	KA	AG																		Travelling	Travelling through the trail
Forest	RCNX	30 s	36N0209574/UTM0072010	21/04/2017	18:02:11	17	3	AdF	IX	PR																		Travelling	Travelling through the trail
Forest	RCNX	30 s	36N0209574/UTM0072010	23/04/2017	18:51:39	18	2	AdF	IX																			Travelling	Travelling through the trail
Forest	RCNX	30 s	36N0209574/UTM0072010	24/04/2017	07:03:00	19	4	AdF	JuvM	AdF	IX																	Travelling	Travelling through the trail
Forest	RCNX	30 s	36N0209574/UTM0072010	24/04/2017	19:07:39	20	12	KT	KA	AdM	SAdM	KI	AdM	JuvX	AdF	IX	AdX	JuvX	JuvX									Travelling	Travelling through the trail
Forest	RCNX	30 s	36N0209574/UTM0072010	24/04/2017	19:08:29	21	8													KE	KJ	ET	AdM	SAdM	AdF	IX	NI	Travelling	Travelling through the trail
Forest	RCNX	30 s	36N0209574/UTM0072010	24/04/2017	19:09:12	22	11	NI	SAdX	LV	MU	SAdM	AdF	IX	LK	AG	AdF	IX										Travelling	Travelling through the trail
Forest	RCNX	30 s	36N0209574/UTM0072010	26/04/2017	17:00:12	25	2	AdF	IX																			Travelling	Travelling through the trail
Forest	RCNX	30 s	36N0209574/UTM0072010	28/04/2017	18:32:46	26	2	NI	AG																			Travelling	Travelling through the trail
Forest	RCNX	30 s	36N0209574/UTM0072010	28/04/2017	18:34:20	27	1			PP																		Travelling	Travelling through the trail
Forest	RCNX	30 s	36N0209574/UTM0072010	28/04/2017	18:42:08	28	1	AdM																				Travelling	Travelling through the trail
Forest	Bushnell	60 s	36N0210716/UTM0070605	26/04/2017	08:19:06	4260031	5	AdM	SAdM	AdM	AdM	AdF																Travelling	Travelling through the trail
Forest	Bushnell	60 s	36N0210716/UTM0070605	26/04/2017	08:32:51	4260032	1	AdF	AdF	IX																		Travelling	Travelling through the trail
Forest	Bushnell	60 s	36N0210716/UTM0070605	29/04/2017	07:29:57	4290040	9	AdM	AdF	AdM	SAdM	AdM	AdF	AdF	IX	SAdM												Travelling	Travelling through the trail
Forest	Bushnell	60 s	36N0210716/UTM0070605	29/04/2017	15:43:52	4290042	7	CL	AdM	AdX	OY	ZO	GG	IX														Grooming	Grooming and resting on the trail
Forest	Bushnell	60 s	36N0210716/UTM0070605	29/04/2017	15:45:33	4290043	9	CL	AdM		OY	ZO	GG	IX	AK	AdF	IX											Grooming	Grooming and resting on the trail
Forest	Bushnell	60 s	36N0210716/UTM0070605	29/04/2017	15:46:39	4290044	11	CL	AdM	AdX	OY	ZO	GG	IX	AK	AdF	IX	AdX										Foraging	Eating meat and travelling through the trail
Forest	RCNX	30 s	36N0209436/UTM0070218	26/04/2017	08:46:56	24	2	AdM	AdM																			Travelling	Travelling through the trail
Forest	RCNX	30 s	36N0209436/UTM0070218	26/04/2017	08:47:37	25	6		AdM	AdM	AdM	AdM	JuvM	JuvM														Travelling	Travelling through the trail
Forest	RCNX	30 s	36N0209436/UTM0070218	01/05/2017	16:52:43	51	3	AdF	IF	JuvM																		Travelling	Travelling through the trail
Forest	RCNX	9 s	36N0209944/UTM0068803	26/04/2017	12:14:34	16	2	AdF	IX																			Travelling	Travelling through the trail
Forest	RCNX	15 s	36N0209944/UTM0068803	28/04/2017	12:56:18	17	1	SAdM																				Travelling	Running through the trail
Forest	RCNX	30 s	36N0209158/UTM0072891	21/04/2017	09:26:40	43	1	MU																				Travelling	Travelling through the trail
Forest	RCNX	30 s	36N0209158/UTM0072891	25/04/2017	18:33:30	49	2	AdF	IX																			Sitting	Stitting on the trail
Forest	RCNX	30 s	36N0209158/UTM0072891	25/04/2017	18:34:23	50	2	AdF	IX																			Travelling	Travelling through the trail
Forest	RCNX	30 s	36N0209158/UTM0072891	28/04/2017	15:39:57	60	6	KI	ET	KE?	KJ	AdM	KW															Travelling	Travelling through the trail
Forest	RCNX	30 s	36N0209158/UTM0072891	28/04/2017	15:50:24	61	1	GL																				Travelling	Travelling through the trail
Forest	RCNX	30 s	36N0209158/UTM0072891	28/04/2017	15:53:36	62	6		JuvM	MU	KT	KA	AdF	IX														Travelling	Travelling through the trail
Forest	RCNX	30 s	36N0209166/UTM0073131	26/04/2017	15:33:15	19	2	LA	HU																			Travelling	Travelling through the trail
Forest	RCNX	30 s	36N0209166/UTM0073131	26/04/2017	15:33:54	20	1		HU																			Travelling	Travelling through the trail
Forest	RCNX	30 s	36N0209166/UTM0073131	26/04/2017	15:36:04	21	1			LK																		Travelling	Travelling through the trail
Forest	RCNX	30 s	36N0209166/UTM0073131	26/04/2017	15:39:03	22	1				KI																	Other	Looking at the camera
Forest	RCNX	30 s	36N0209166/UTM0073131	26/04/2017	15:44:26	24	1	BM																				Sitting	Sitting on the trail
Forest	RCNX	30 s	36N0209166/UTM0073131	26/04/2017	15:57:18	26	1	NI																				Travelling	Running through the trail
Forest	RCNX	30 s	36N0209166/UTM0073131	26/04/2017	16:12:08	27	3	MU	SAdF	BM																		Sitting	Sitting on the trail
Forest	RCNX	30 s	36N0209166/UTM0073131	26/04/2017	16:12:49	28	5			BM	AdM	BR	BT	JuvM														Travelling	Travelling through the trail
Forest	RCNX	30 s	36N0209166/UTM0073131	29/04/2017	15:56:29	38	3	PP	AdF	IX																		Travelling	Travelling through the trail
Forest	RCNX	30 s	36N0211173/UTM0073044	21/04/2017	14:11:18	2	4	AdM	AdF	IX	JuvX																	Travelling	Crossing the river
Forest	RCNX	30 s	36N0211173/UTM0073044	23/04/2017	08:41:40	4	1	AdM																				Travelling	Crossing the river
Forest	RCNX	30 s	36N0211173/UTM0073044	25/04/2017	09:09:12	7	3	NE/ER	AdF	IX																		Travelling	Crossing the river
Forest	RCNX	30 s	36N0211173/UTM0073044	27/04/2017	08:46:24	12	3	AdF	IX	KP																		Travelling	Crossing the river
Forest	RCNX	30 s	36N0211173/UTM0073044	28/04/2017	12:29:27	18	7	AdF	IX	AdM	AdX	IX	JuvM	AdF														Travelling	Crossing the river
Forest	RCNX	30 s	36N0211173/UTM0073044	30/04/2017	07:52:54	21	3	JuvF	AdF	IX																		Travelling	Crossing the river
Forest	RCNX	30 s	36N0211173/UTM0073044	02/05/2017	08:30:20	24	1	NE/ER																				Travelling	Crossing the river
Forest	RCNX	30 s	36N0211173/UTM0073044	02/05/2017	13:20:42	25	3	SAdX	AdF	IX																		Travelling	Crossing the river
Forest	RCNX	30 s	36N0209574/UTM0072010	04/05/2017	14:47:55	2	4	AdM	AdM	MU	AG																	Travelling	Travelling through the trail
Forest	RCNX	30 s	36N0209574/UTM0072010	04/05/2017	14:52:47	3	5					SAdF	ET	BM	SAdF	KW												Travelling	Travelling through the trail
Forest	RCNX	30 s	36N0209574/UTM0072010	04/05/2017	14:53:43	4	2									KW	KI											Travelling	Travelling through the trail
Forest	RCNX	30 s	36N0209436/UTM0070218	04/05/2017	18:51:53	9	3	SAdF	AdX	AdX																		Travelling	Travelling through the trail
Forest	RCNX	30 s	36N0209436/UTM0070218	13/05/2017	17:11:15	38	6	AdF	JuvX	AdF	IX	AdF	IX															Travelling	Travelling through the trail
Forest	RCNX	30 s	36N0209158/UTM0072891	01/05/2017	16:25:18	11	2	AdM	BM																			Travelling	Travelling through the trail
Forest	RCNX	30 s	36N0209158/UTM0072891	01/05/2017	16:25:55	12	2			PP	JuvX																	Travelling	Travelling through the trail
Forest	RCNX	30 s	36N0209158/UTM0072891	01/05/2017	17:56:52	13	1	LK																				Travelling	Travelling through the trail
Forest	RCNX	30 s	36N0209158/UTM0072891	05/05/2017	06:50:37	22	5	BM	AG	LK	KI	AdX																Travelling	Travelling through the trail
Forest	RCNX	30 s	36N0209158/UTM0072891	05/05/2017	06:51:12	23	1					AdX																Travelling	Travelling through the trail
Forest	RCNX	30 s	36N0209158/UTM0072891	06/05/2017	18:21:24	44	5	MU	MJ?	MT?	GL	MB?																Travelling	Travelling and playing through the trail
Forest	RCNX	30 s	36N0209166/UTM0073131	01/05/2017	15:59:07	8	3	BM	PP	KI																		Travelling	Travelling through the trail
Forest	RCNX	30 s	36N0209166/UTM0073131	01/05/2017	15:59:48	9	3		PP	KI	MB?																	Travelling	Travelling through the trail
Forest	RCNX	30 s	36N0209166/UTM0073131	01/05/2017	16:04:17	10	2					LV	NI															Travelling	Running through the trail
Forest	RCNX	30 s	36N0209166/UTM0073131	01/05/2017	17:53:32	11	1	LK																				Travelling	Travelling through the trail
Forest	RCNX	30 s	36N0209166/UTM0073131	05/05/2017	06:55:38	22	2	KI	LK																			Travelling	Travelling through the trail
Forest	RCNX	30 s	36N0209166/UTM0073131	05/05/2017	06:57:34	23	1			MU																		Travelling	Travelling through the trail
Forest	RCNX	30 s	36N0209166/UTM0073131	06/05/2017	06:28:35	37	5	AdM	AdF	IX	JuvX	GL																Grooming	Grooming and travelling through the trail
Forest	RCNX	30 s	36N0209166/UTM0073131	06/05/2017	06:29:13	38	2				JuvX	GL																Travelling	Travelling through the trail
Forest	RCNX	30 s	36N0209166/UTM0073131	15/05/2017	07:56:03	68	2	GL?	PP																			Travelling	Travelling through the trail
Forest	RCNX	30 s	36N0211173/UTM0073044	05/05/2017	15:57:43	31	1	AdM																				Travelling	Crossing the river
Forest	RCNX	30 s	36N0211173/UTM0073044	13/05/2017	10:12:46	91	4	JuvM	AdM	AdF	IX																	Travelling	Crossing the river
Forest	Bushnell	60 s	36N0210716/UTM0070605	29/05/2017	07:31:00	5290015	9	AdM	AdF	IX	DA?	AdM	AdM	AdF	JuvM	AdF												Travelling	Travelling through the trail
Forest	Bushnell	60 s	36N0210716/UTM0070605	29/05/2017	07:38:04	5290016	4	AdF	JuvX	JuvX	AdF																	Travelling	Travelling through the trail
Forest	Bushnell	60 s	36N0210716/UTM0070605	31/05/2017	09:37:51	5310017	1	AdX																				Travelling	Travelling through the trail
Forest	RCNX	06 s	36N0209944/UTM0068803	30/05/2017	06:01:08	16	1	AdX																				Travelling	Travelling through the trail
Forest	RCNX	30 s	36N0209944/UTM0068803	30/05/2017	08:52:05	18	1	AdM																				Travelling	Travelling through the trail
Forest	RCNX	12 s	36N0209944/UTM0068803	30/05/2017	08:53:13	19	1		AdM																			Travelling	Travelling through the trail
Forest	RCNX	30 s	36N0209158/UTM0072891	15/05/2017	17:28:53	20	3	KI	JuvX	AG																		Travelling	Travelling through the trail
Forest	RCNX	30 s	36N0209158/UTM0072891	15/05/2017	17:29:40	21	6		JuvX	AG	KT	KA	ET															Travelling	Travelling through the trail
Forest	RCNX	30 s	36N0209158/UTM0072891	15/05/2017	17:31:36	22	2						NI	BM														Travelling	Travelling through the trail
Forest	RCNX	30 s	36N0209158/UTM0072891	29/05/2017	09:13:42	346	5	PP	GL	SAdF	JuvF	AdF																Travelling	Travelling through the trail
Forest	RCNX	30 s	36N0209158/UTM0072891	29/05/2017	09:14:28	347	10		GL	SAdF	JuvF	AdF	IX	AdF	IX	JuvX	AdF	IX										Travelling	Travelling through the trail
Forest	RCNX	30 s	36N0209166/UTM0073131	15/05/2017	17:24:35	2	2	KI	SAdM																			Sitting	Sitting on the trail
Forest	RCNX	30 s	36N0209166/UTM0073131	15/05/2017	17:25:21	3	5	KI		AG	ET	KT	KA															Travelling	Travelling through the trail
Forest	RCNX	30 s	36N0209166/UTM0073131	19/05/2017	18:32:45	69	3	JuvF	JuvX	NI																		Sitting	Sitting and travelling through the trail
Forest	RCNX	30 s	36N0209166/UTM0073131	28/05/2017	09:01:57	128	6	PP	GL	JuvX	MJ	MD	MB															Travelling	Travelling through the trail
Forest	RCNX	30 s	36N0209166/UTM0073131	29/05/2017	09:02:46	129	6				MJ	MD	MB	AdF	IX	JuvX												Travelling	Travelling through the trail and climbing up the tree
Forest	RCNX	30 s	36N0209166/UTM0073131	29/05/2017	09:03:30	130	7				MJ	MD	MB	AdF	IX	JuvX	AdF	IX										Travelling	Travelling through the trail and climbing up the tree
Forest	RCNX	30 s	36N0211173/UTM0073044	23/05/2017	16:23:21	16	11	AdM	NI	AdM	NI	ET	JuvX	AdF	JuvX	AdF	AdF											Travelling	Crossing the river
Forest	RCNX	30 s	36N0211173/UTM0073044	23/05/2017	16:24:56	17	5	NI	JuvX	AdF	IX	SAdX																Travelling	Crossing the river
Forest	RCNX	30 s	36N0211173/UTM0073044	28/05/2017	08:43:33	31	10	AdM	AdF	AdF	IX	AdM	AdM	AdM	BM	AdM	NI											Travelling	Crossing the river
Forest	RCNX	30 s	36N0211173/UTM0073044	28/05/2017	08:46:36	32	2	AdF	JuvX																			Travelling	Crossing fast the river
Forest	RCNX	30 s	36N0211173/UTM0073044	28/05/2017	08:49:41	33	4	AdX	KW	KE	KJ																	Travelling	Crossing the river
Forest	RCNX	30 s	36N0209436/UTM0070218	03/06/2018	08:50:58	7	2	AdF	IX																			Travelling	Travelling through the trail
Forest	RCNX	30 s	36N0209436/UTM0070218	03/06/2018	08:51:40	8	2			OY	AdM																	Travelling	Travelling through the trail
Forest	RCNX	30 s	36N0209436/UTM0070218	03/06/2018	08:52:33	9	6					AdF	AdM	JuvX	JuvX	AdF	IX											Travelling	Travelling through the trail
Forest	RCNX	30 s	36N0209436/UTM0070218	03/06/2018	08:53:12	10	2									AdF	IX											Travelling	Travelling through the trail
Forest	RCNX	30 s	36N0209436/UTM0070218	10/06/2017	17:40:52	34	10	OY	JuvX	AK	AdM	AdF	IX	AdF	IX	AdF	JuvX											Travelling	Travelling through the trail
Forest	RCNX	30 s	36N0209436/UTM0070218	10/06/2017	17:41:29	35	5				AdM			AdF	IX	AdF	JuvX											Travelling	Travelling through the trail
Forest	RCNX	30 s	36N0209436/UTM0070218	10/06/2017	17:43:43	36	4											AdF	IX	ZO	DA							Travelling	Travelling through the trail
Forest	RCNX	30 s	36N0209436/UTM0070218	10/06/2017	17:44:19	37	2													ZO	DA							Travelling	Travelling through the trail
Forest	RCNX	23 s	36N0209944/UTM0068803	06/06/2017	18:00:10	28	3	AdF	IX	JuvX																		Travelling	Travelling through the trail
Forest	RCNX	26 s	36N0209944/UTM0068803	11/06/2017	16:07:58	36	1	JuvX																				Other	Looking at the camera
Forest	RCNX	30 s	36N0209944/UTM0068803	11/06/2017	16:09:21	37	3		AdM	AdF	AdM																	Other	Two rubbering each other using their buttocks
Forest	RCNX	29 s	36N0209944/UTM0068803	11/06/2017	16:10:01	38	8				AdM	AdM	SAdX	AdF	IX	JuvX	JuvX	AdX										Travelling	Travelling and looking at the camera
Forest	RCNX	30 s	36N0209944/UTM0068803	11/06/2017	16:10:46	39	4	JuvX	AdF	ZO	AdM																	Travelling	Travelling through the trail
Forest	RCNX	29 s	36N0209944/UTM0068803	11/06/2017	16:11:39	40	8					AdF	AdM	JuvX	AdF	IX	AdM	GG	IX									Travelling	Travelling and looking at the camera
Forest	RCNX	14 s	36N0209944/UTM0068803	11/06/2017	16:17:36	42	2	AdM	AdF																			Travelling	Travelling through the trail
Forest	RCNX	7 s	36N0209944/UTM0068803	13/06/2017	12:23:36	47	1	AdM																				Travelling	Travelling through the trail
Forest	RCNX	30 s	36N0209158/UTM0072891	31/05/2017	11:41:04	53	4	PP	AdF	IX	JuvF																	Travelling	Travelling through the trail
Forest	RCNX	30 s	36N0209158/UTM0072891	31/05/2017	17:57:50	57	10	LA	NE/ER	ET	JuvX	AdF	BM	MB	LK	LV	KI											Travelling	Travelling through the trail
Forest	RCNX	30 s	36N0209158/UTM0072891	31/05/2017	17:58:26	58	15					AdF	BM	MB	LK	LV	KI	GL	MJ?	MD?	KW	KE	KJ	MU	PP	JuvX		Travelling	Travelling through the trail
Forest	RCNX	30 s	36N0209158/UTM0072891	31/05/2017	17:59:01	59	10						BM						MJ?	MD?	KW	KE	KJ	MU	PP	JuvX		Travelling	Travelling through the trail
Forest	RCNX	30 s	36N0209158/UTM0072891	31/05/2017	17:59:43	60	2						BM												PP			Travelling	Travelling through the trail
Forest	RCNX	30 s	36N0209158/UTM0072891	05/06/2017	09:20:23	141	1	GL																				Travelling	Travelling through the trail
Forest	RCNX	30 s	36N0209158/UTM0072891	06/06/2017	07:14:49	168	2	ET	LA																			Travelling	Travelling through the trail
Forest	RCNX	30 s	36N0209158/UTM0072891	12/06/2017	06:42:30	307	2	KI	AdM																			Travelling	Travelling through the trail
Forest	RCNX	30 s	36N0209158/UTM0072891	12/06/2017	06:43:14	308	3			JuvX	UL	JuvX																Travelling	Travelling through the trail
Forest	RCNX	30 s	36N0209166/UTM0073131	31/05/2017	18:13:21	7	6	ET	MU	NE/ER	LA	JuvX	AdF															Travelling	Travelling through the trail
Forest	RCNX	30 s	36N0209166/UTM0073131	31/05/2017	18:14:29	8	3							KI	LK	LV												Travelling	Travelling through the trail
Forest	RCNX	30 s	36N0209166/UTM0073131	31/05/2017	18:15:07	9	1									LV												Travelling	Travelling through the trail
Forest	RCNX	30 s	36N0211173/UTM0073044	02/06/2017	11:05:43	35	3	AdM	AdF	IX																		Travelling	Crossing the mudy place next the river
Forest	RCNX	30 s	36N0211173/UTM0073044	08/06/2017	16:41:30	47	9	UL	BM	ET	LA	KP	HU	JuvX														Travelling	Crossing the river
Forest	RCNX	30 s	36N0211173/UTM0073044	08/06/2017	16:42:55	48	14	UL	BM	ET	LA	KP	HU	JuvX	KE	KJ	KI	AdF	AdF	IX	GR							Travelling	Crossing the river
Forest	RCNX	30 s	36N0211173/UTM0073044	08/06/2017	16:43:44	49	5							JuvX	KE	KJ	KI	AdF	AdF	IX	GR							Travelling	Crossing the river
Forest	RCNX	30 s	36N0211173/UTM0073044	12/06/2017	15:13:33	95	1	AdM																				Travelling	Crossing the river
Forest	RCNX	30 s	36N0209897/UTM0072905	25/06/2017	07:12:04	11	3	AdF	IX	KP																		Travelling	Travelling through the trail
Forest	RCNX	30 s	36N0209897/UTM0072905	25/06/2017	07:22:42	12	2	AdM	KI?																			Travelling	Travelling through the trail
Forest	RCNX	30 s	36N0209897/UTM0072905	26/06/2017	09:48:44	17	6	KP	AdF	IX	NE/ER	JuvX	AdX															Travelling	Travelling through the trail
Forest	RCNX	30 s	36N0209897/UTM0072905	26/06/2017	14:25:12	18	1	AdM																				Travelling	Travelling through the trail
Forest	RCNX	30 s	36N0209897/UTM0072905	26/06/2017	14:40:58	19	2	KI	NE/ER?																			Travelling	Travelling through the trail
Forest	RCNX	30 s	36N0209897/UTM0072905	26/06/2017	14:41:52	20	6	KI	NE/ER?	SAdX	AdF	IX	AdM															Travelling	Travelling through the trail
Forest	RCNX	30 s	36N0209897/UTM0072905	26/06/2017	14:42:10	21	5				AdF	IX	AdM	KT?	KA?													Travelling	Travelling through the trail
Forest	RCNX	30 s	36N0209897/UTM0072905	28/06/2017	08:17:46	27	1	PR																				Other	Looking at the camera
Forest	RCNX	30 s	36N0209897/UTM0072905	28/06/2017	08:19:24	28	1	PR																				Other	Looking at the camera
Forest	RCNX	30 s	36N0209897/UTM0072905	28/06/2017	08:20:00	29	1	PR																				Other	Looking at the camera
Forest	RCNX	30 s	36N0209897/UTM0072905	28/06/2017	08:28:27	30	4	SAdX	AdM	HU?	MU?																	Travelling	Travelling through the trail
Forest	RCNX	30 s	36N0209897/UTM0072905	29/06/2017	08:41:17	32	1	SAdF																				Travelling	Travelling through the trail
Forest	RCNX	30 s	36N0209484/UTM0073900	27/06/2017	15:33:42	44	1	NI																				Other	Looking at the camera
Forest	Bushnell	60 s	36N0210716/UTM0070605	23/06/2017	08:13:22	18	9	AdM	AdF	OY	MN?	AdF	AdM	SAdM	SAdM	AdF												Travelling	Travelling through the trail
Forest	RCNX	30 s	36N0209436/UTM0070218	25/06/2017	16:47:46	52	3	AdF	IX	JuvX																		Travelling	Travelling through the trail
Forest	RCNX	30 s	36N0209436/UTM0070218	26/06/2017	09:56:19	53	7	OY	AdM	AdF	SAdM	ZO	CL?	SAdM														Travelling	Travelling through the trail
Forest	RCNX	30 s	36N0209436/UTM0070218	26/06/2017	09:56:56	54	5	OY			SAdM	ZO	CL?	SAdM														Travelling	Travelling through the trail
Forest	RCNX	30 s	36N0209436/UTM0070218	26/06/2017	09:59:32	55	1								SAdM													Travelling	Travelling through the trail
Garden	RCNX	30 s	36N0207963/UTM0074640	15/06/2017	16:30:32	12	7	AdX	KW	LA	KI	LK	GL	ET														CropForaging	Collecting and eating maize comb
Garden	RCNX	28 s	36N0207963/UTM0074640	15/06/2017	16:31:20	13	7	LA	ET	MU	UL	AdF	IX	KI?														CropForaging	Collecting and eating maize comb
Garden	RCNX	19 s	36N0207963/UTM0074640	15/06/2017	16:33:14	14	6	MU	LK	AdF	IX	JuvX	SAdX															CropForaging	Flee after hearing a call
Garden	RCNX	14 s	36N0207963/UTM0074640	15/06/2017	16:35:31	15	1	KI																				Travelling	Travelling through the field
Garden	RCNX	14 s	36N0207963/UTM0074640	15/06/2017	16:36:52	16	1	MU																				Travelling	Travelling through the field
Garden	RCNX	5 s	36N0207963/UTM0074640	15/06/2017	16:39:09	17	2	AdM	JuvX																			CropForaging	Collecting and eating maize comb
Garden	RCNX	30 s	36N0207963/UTM0074640	15/06/2017	16:41:44	19	6	LU	LT	AdX	JuvX	NI	JuvX															CropForaging	Running back to the forest with maize comb
Garden	RCNX	4 s	36N0207963/UTM0074640	15/06/2017	16:42:33	20	2	GL	NI																			Travelling	Travelling through the field
Garden	RCNX	10 s	36N0207963/UTM0074640	15/06/2017	16:43:25	21	3	GL	NI	MB																		CropForaging	Collecting and eating maize comb
Garden	RCNX	7 s	36N0207963/UTM0074640	15/06/2017	16:44:22	22	2	GL	NI																			Travelling	Travelling through the field
Garden	RCNX	30 s	36N0207963/UTM0074640	15/06/2017	16:45:30	23	2	GL	JuvX																			CropForaging	GL eating maize and watching the surrounding
Garden	RCNX	30 s	36N0207963/UTM0074640	15/06/2017	16:46:45	24	1	GL																				CropForaging	GL eating maize and watching the surrounding
Garden	RCNX	29 s	36N0207963/UTM0074640	15/06/2017	16:47:21	25	6	GL	JuvX	NI	MB	LA	LV															CropForaging	Collecting and eating maize comb
Garden	RCNX	10 s	36N0207963/UTM0074640	15/06/2017	16:48:17	26	4	LU	MU?	NI	NI																	CropForaging	Collecting and eating maize comb
Garden	RCNX	4 s	36N0207963/UTM0074640	15/06/2017	16:49:07	27	2	LV	NI																			Travelling	Travelling through the field
Garden	RCNX	23 s	36N0207963/UTM0074640	15/06/2017	16:49:46	28	3	SA	NI	KB																		CropForaging	Running back to the forest with maize comb
Garden	RCNX	30 s	36N0207963/UTM0074640	19/06/2017	16:29:33	158	3	ET	AdM	AdM																		CropForaging	Collecting and eating maize comb
Garden	RCNX	6 s	36N0207963/UTM0074640	19/06/2017	16:30:56	159	1		AdM																			CropForaging	Running for the forest with maize comb
Garden	RCNX	30 s	36N0207963/UTM0074640	19/06/2017	18:27:34	169	3	BM	KI	NI																		CropForaging	Collecting and eating maize comb
Garden	RCNX	8 s	36N0207963/UTM0074640	19/06/2017	18:29:02	170	1	PP																				Travelling	Travelling through the field
Garden	RCNX	14 s	36N0207963/UTM0074640	19/06/2017	18:29:40	171	2	KI?	PP																			CropForaging	Running for the forest with maize comb
Garden	RCNX	4 s	36N0207963/UTM0074640	19/06/2017	18:40:57	173	1	NI																				Travelling	Travelling through the field
Garden	RCNX	11 s	36N0207963/UTM0074640	19/06/2017	18:41:32	174	2	BM	NI	NI																		CropForaging	Collecting and eating maize comb
Garden	RCNX	20 s	36N0207963/UTM0074640	19/06/2017	18:51:11	176	1	LA																				CropForaging	Running for the forest
Garden	RCNX	4 s	36N0207963/UTM0074640	19/06/2017	19:02:58	177	1	LK?																				Standing	Standing on the field
Garden	RCNX	4 s	36N0207963/UTM0074640	19/06/2017	19:03:32	178	1	LK?																				Travelling	Travelling through the field
Garden	RCNX	13 s	36N0207963/UTM0074640	19/06/2017	19:08:24	179	1		ET																			CropForaging	Collecting maize comb
Garden	RCNX	4 s	36N0207963/UTM0074640	24/06/2017	15:35:17	306	1	LA																				Standing	Standing on the field
Garden	RCNX	6 s	36N0207963/UTM0074640	24/06/2017	15:36:08	307	1	LA																				CropForaging	Running for the forest with maize comb
Garden	RCNX	30 s	36N0207963/UTM0074640	24/06/2017	15:48:45	308	5	UL	AG	NE/ER	BM	ET?																CropForaging	Collecting and eating maize comb
Garden	RCNX	4 s	36N0207963/UTM0074640	24/06/2017	15:49:56	309	1						LK?															Travelling	Travelling through the field
Garden	RCNX	4 s	36N0207963/UTM0074640	24/06/2017	15:50:57	310	2						LK?	LA														CropForaging	Travelling through the field with maize comb
Garden	RCNX	8 s	36N0207963/UTM0074640	24/06/2017	15:51:51	311	1						LK?															CropForaging
Forest	RCNX	30 s	36N0209158/UTM0072891	16/06/2017	17:53:52	27	10	KW?	KE?	KJ?	GL	PP	JuvX	KI	AdF	IX	MB											Travelling	Travelling through the trail
Forest	RCNX	30 s	36N0209158/UTM0072891	16/06/2017	17:54:10	28	7						JuvX	KI	AdF	IX	MB	AdF	IX									Travelling	Travelling through the trail
Forest	RCNX	30 s	36N0209158/UTM0072891	16/06/2017	18:05:15	29	3	SAdF	AdF	IX																		Travelling	Travelling through the trail
Forest	RCNX	30 s	36N0209158/UTM0072891	18/06/2017	18:21:09	51	1	LA																				Travelling	Travelling through the trail
Forest	RCNX	30 s	36N0209158/UTM0072891	20/06/2017	15:26:48	72	2	ET	KI																			Travelling	Travelling through the trail
Forest	RCNX	30 s	36N0209158/UTM0072891	24/06/2017	06:59:57	163	1	AdM																				Travelling	Travelling through the trail
Forest	RCNX	30 s	36N0209158/UTM0072891	24/06/2017	07:04:53	164	4	LK	LV	BM	ET																	Travelling	Travelling through the trail
Forest	RCNX	30 s	36N0209158/UTM0072891	24/06/2017	07:14:18	165	1	AdX																				Travelling	Travelling through the trail
Forest	RCNX	30 s	36N0209158/UTM0072891	26/06/2017	17:01:17	211	3	NE/ER	GR	SAdF																		Travelling	Travelling through the trail
Forest	RCNX	30 s	36N0209158/UTM0072891	26/06/2017	17:40:45	212	6	NE/ER	GR		GL	GO	MU	AdM														Travelling	Travelling through the trail
Forest	RCNX	30 s	36N0209158/UTM0072891	26/06/2017	17:41:23	213	4	NE/ER	GR				MU	AdM														Travelling	Travelling through the trail
Forest	RCNX	30 s	36N0209158/UTM0072891	26/06/2017	17:42:18	214	2		GR		GL																	Travelling	Travelling through the trail
Forest	RCNX	30 s	36N0209158/UTM0072891	26/06/2017	17:43:50	215	2				GL	GO																Travelling	Travelling through the trail
Forest	RCNX	30 s	36N0211173/UTM0073044	16/06/2017	18:04:22	10	1	LK																				Travelling	Travelling through the trail
Forest	RCNX	30 s	36N0211173/UTM0073044	16/06/2017	18:05:49	11	1		PR?																			Travelling	Travelling through the trail
Forest	RCNX	30 s	36N0211173/UTM0073044	17/06/2017	12:54:12	22	13	KB	UL	AdM	AdM	AdF	IX	AdM	AdF	IX	NE/ER	KT	KA	SA								Travelling	Travelling through the trail
Forest	RCNX	30 s	36N0211173/UTM0073044	17/06/2017	12:55:13	23	11	NE/ER	KT	KA	SA	SAdX	AdF	IX	ET	NI	NI	NI										Travelling	Travelling through the trail
Forest	RCNX	30 s	36N0211173/UTM0073044	17/06/2017	12:56:50	24	2	NE/ER	MU?																			Travelling	Travelling through the trail
Forest	RCNX	30 s	36N0211173/UTM0073044	22/06/2017	17:31:14	43	4	AdM	KW	AdM	AG																	Travelling	Travelling through the trail
Forest	RCNX	30 s	36N0211173/UTM0073044	22/06/2017	17:33:35	44	3					UL	GZ	SAdF														Travelling	Travelling through the trail
Forest	RCNX	30 s	36N0211173/UTM0073044	22/06/2017	17:39:43	45	2								BM	LK												Travelling	Travelling through the trail
Forest	RCNX	30 s	36N0211173/UTM0073044	22/06/2017	17:40:20	46	2								BM	LK												Travelling	Travelling through the trail
Forest	RCNX	30 s	36N0211173/UTM0073044	23/06/2017	15:57:03	48	3	SAdM	KT	KA																		Travelling	Travelling through the trail
Forest	RCNX	30 s	36N0211173/UTM0073044	25/06/2017	18:37:11	80	4	NE/ER	AdF	IF	KP																	Travelling	Travelling through the trail
Forest	RCNX	30 s	36N0211173/UTM0073044	25/06/2017	18:37:55	81	4	NE/ER	AdF	IF	KP																	Travelling	Travelling through the trail
Forest	RCNX	30 s	36N0211173/UTM0073044	26/06/2017	17:19:45	83	2	AdF	IX																			Travelling	Travelling through the trail
Forest	RCNX	30 s	36N0211173/UTM0073044	27/06/2017	15:53:28	86	3	ET	AdF	IF																		Travelling	Travelling through the trail
Forest	RCNX	30 s	36N0211173/UTM0073044	27/06/2017	15:58:51	87	3	ET	AdF	IF																		Travelling	Travelling through the trail
Forest	RCNX	4 s	36N0210451/UTM0073811	21/06/2017	14:28:28	5	1	AdM																				Travelling	Travelling through the trail
Forest	RCNX	30 s	36N0210451/UTM0073811	22/06/2017	09:56:15	6	1	KP																				Other	Looking at the camera
Forest	RCNX	10 s	36N0210451/UTM0073811	22/06/2017	09:56:51	7	1	KP																				Other	Looking at the camera
Forest	RCNX	30 s	36N0209484/UTM0073900	01/07/2017	15:25:28	8	1	PR																				Other	Looking at the camera
Forest	RCNX	30 s	36N0209484/UTM0073900	01/07/2017	15:26:09	9	2	PR	NE/ER																			Travelling	Travelling through the trail
Forest	RCNX	30 s	36N0209484/UTM0073900	01/07/2017	15:46:54	10	2	PR	NE/ER																			Other	Looking at the camera
Forest	RCNX	30 s	36N0209484/UTM0073900	01/07/2017	15:47:23	11	2	PR	NE/ER																			Other	Looking at the camera
Forest	RCNX	30 s	36N0209484/UTM0073900	01/07/2017	15:48:00	12	1	PR																				Other	Looking at the camera
Forest	RCNX	30 s	36N0209484/UTM0073900	01/07/2017	15:48:35	13	1	PR																				Other	Looking at the camera
Forest	RCNX	30 s	36N0209484/UTM0073900	02/07/2017	17:31:36	16	5	SAdM	AdM	AG	KT	KA																Travelling	Travelling through the trail
Forest	RCNX	30 s	36N0209484/UTM0073900	02/07/2017	17:31:36	17	6	SAdM	AdM	AG	KT	KA	LV															Grooming	KT grooming AG
Forest	RCNX	30 s	36N0209484/UTM0073900	03/07/2017	07:21:37	19	1	MU?																				Travelling	Travelling through the trail
Garden	RCNX	16 s	36N0207963/UTM0074640	01/07/2017	19:08:40	46	1	KW																				Travelling	Travelling through the field
Garden	RCNX	19 s	36N0207963/UTM0074640	01/07/2017	19:20:31	47	2	MU	JuvX																			Travelling	Travelling through the field
Garden	RCNX	23 s	36N0207963/UTM0074640	01/07/2017	19:22:50	48	5	MU		BM	AdX	NI	JuvX															Travelling	Travelling through the field
Garden	RCNX	9 s	36N0207963/UTM0074640	01/07/2017	19:26:14	49	1							AdX														Travelling	Travelling through the field
Garden	RCNX	15 s	36N0207963/UTM0074640	01/07/2017	19:27:29	50	1					AdX																CropForaging	Running for the forest with maize comb
Garden	RCNX	25 s	36N0207963/UTM0074640	01/07/2017	19:33:18	51	1	KB?																				Travelling	Travelling through the field
Forest	RCNX	30 s	36N0209897/UTM0072905	30/06/2017	06:42:21	4	2	?	?																			Travelling	Travelling through the trail
Forest	RCNX	30 s	36N0209897/UTM0072905	30/06/2017	06:55:24	5	2	?	?																			Travelling	Running through the trail while vocalising
Forest	RCNX	30 s	36N0209897/UTM0072905	01/07/2017	08:45:45	12	3	?	?	?																		Travelling	Travelling through the trail
Forest	RCNX	30 s	36N0209897/UTM0072905	06/07/2017	08:52:45	42	1	?																				Travelling	Travelling through the trail
Forest	RCNX	30 s	36N0209897/UTM0072905	09/07/2017	09:07:49	52	1	?																				Travelling	Travelling through the trail while vocalising
Forest	RCNX	30 s	36N0209897/UTM0072905	09/07/2017	09:08:28	53	#N/A																					Other	Just making some noise where by we were un able to see them
Forest	RCNX	30 s	36N0209897/UTM0072905	11/07/2017	11:59:01	67	2	?	?																			Travelling	Travelling through the trail
Forest	RCNX	30 s	36N0209484/UTM0073900	05/07/2017	09:16:46	5	1	?																				Travelling	Travelling through the trail
Forest	RCNX	30 s	36N0209484/UTM0073900	06/07/2017	18:19:49	10	2	?	?																			Travelling	Travelling through the trail
Forest	RCNX	30 s	36N0209484/UTM0073900	07/07/2017	09:01:38	11	1	?																				Travelling	Travelling through the trail
Forest	RCNX	30 s	36N0209484/UTM0073900	07/07/2017	09:05:44	12	1	?																				Travelling	Travelling through the trail
Forest	RCNX	30 s	36N0209484/UTM0073900	07/07/2017	16:42:11	15	3	?	?	?																		Travelling	Travelling through the trail
Forest	RCNX	30 s	36N0209484/UTM0073900	08/07/2017	14:56:33	18	1	?																				Travelling	Travelling through the trail
Forest	RCNX	30 s	36N0209484/UTM0073900	10/07/2017	12:58:42	21	1																					Travelling	Travelling through the trail
Forest	Bushnell	60 s	36N0210716/UTM0070605	29/06/2017	11:23:25	6290035	9	?	?	?	?	?	?	?	?	?												Travelling	Travelling through the trail
Forest	Bushnell	60 s	36N0210716/UTM0070605	29/06/2017	11:25:19	6290036	1	?																				Travelling	Travelling through the trail
Forest	RCNX	29 s	36N0209944/UTM0068803	30/06/2017	15:14:03	1	7	?	?	?	?	?	?	?														Travelling	Travelling through the trail
Forest	RCNX	8 s	36N0209944/UTM0068803	30/06/2017	15:15:22	2	2	?	?																			Travelling	Travelling through the trail
Forest	RCNX	5 s	36N0209944/UTM0068803	30/06/2017	15:16:05	3	1	?																				Sitting	Sitting on the trail
Forest	RCNX	7 s	36N0209944/UTM0068803	30/06/2017	15:16:55	4	1	?																				Travelling	Travelling through the trail
Forest	RCNX	11 s	36N0209944/UTM0068803	30/06/2017	15:18:03	5	1	?																				Travelling	Travelling through the trail
Forest	RCNX	14 s	36N0209944/UTM0068803	30/06/2017	15:18:50	6	1																					Travelling	Travelling through the trail
Forest	RCNX	20 s	36N0209944/UTM0068803	09/07/2017	18:56:28	30	2	?	?																			Travelling	Travelling through the trail
Garden	RCNX	30 s	36N0207963/UTM0074640	07/07/2017	20:27:24	53	1	?																				Travelling	Travelling very slowly through the maize garden
Garden	RCNX	30 s	36N0207963/UTM0074640	07/07/2017	20:29:44	54	2	?	?																			Travelling	Travelling very slowly through the maize garden
Garden	RCNX	30 s	36N0207963/UTM0074640	07/07/2017	20:30:33	55	1	?																				Travelling	Travelling very slowly through the maize garden
Garden	RCNX	30 s	36N0207963/UTM0074640	07/07/2017	20:31:08	56	2	?	?																			Travelling	Travelling very slowly through the maize garden
Garden	RCNX	30 s	36N0207963/UTM0074640	10/07/2017	18:54:41	75	2	?	?																			Travelling	Travelling very slowly through the maize garden
Garden	RCNX	30 s	36N0207963/UTM0074640	10/07/2017	19:08:54	76	2	LK	?																			CropForaging	Feeding and travelling through the maize garden
Garden	RCNX	30 s	36N0207963/UTM0074640	10/07/2017	19:09:29	77	1	LK																				Travelling	Travelling very slowly through the maize garden
Forest	RCNX	30 s	36N0209158/UTM0072891	29/06/2017	14:36:22	26	2	?	?																			Travelling	Travelling through the trail
Forest	RCNX	30 s	36N0209158/UTM0072891	29/06/2017	14:36:59	27	3	?	?	?																		Travelling	Travelling through the trail
Forest	RCNX	30 s	36N0209158/UTM0072891	29/06/2017	14:37:34	28	1	?																				Travelling	Travelling through the trail
Forest	RCNX	30 s	36N0209158/UTM0072891	07/07/2017	17:48:31	61	1	?																				Travelling	Travelling through the trail
Forest	RCNX	30 s	36N0209158/UTM0072891	08/07/2017	18:48:44	68	4	ET	KI	BM	?																	Travelling	Travelling through the trail
Forest	RCNX	30 s	36N0209158/UTM0072891	08/07/2017	18:49:24	69	6	ET	BM	?	KI	LK	?															Travelling	Travelling through the trail
Forest	RCNX	30 s	36N0209158/UTM0072891	09/07/2017	09:18:44	75	1	KW																				Travelling	Travelling through the trail
Forest	RCNX	30 s	36N0211173/UTM0073044	30/06/2017	17:20:05	8	2	?	?																			Travelling	Crossing the river
Forest	RCNX	30 s	36N0211173/UTM0073044	30/06/2017	17:46:07	9	3	?	ET	BM																		Travelling	Crossing the river
Forest	RCNX	18 s	36N0210451/UTM0073811	01/07/2017	18:08:41	10	3	?	?	?																		Other	Looking at the camera
Forest	RCNX	30 s	36N0209897/UTM0072905	15/07/2017	11:12:59	11	1	?																				Travelling	Travelling through the trail
Forest	RCNX	30 s	36N0209897/UTM0072905	15/07/2017	17:44:13	12	1	?																				Travelling	Travelling through the trail
Forest	RCNX	30 s	36N0209897/UTM0072905	18/07/2017	09:05:05	26	1	?																				Travelling	Travelling through the trail
Forest	RCNX	30 s	36N0209897/UTM0072905	21/07/2017	17:22:47	32	5	?	?	?	?	?																Travelling	Travelling through the trail
Forest	RCNX	30 s	36N0209897/UTM0072905	21/07/2017	17:23:22	33	1	?																				Travelling	Travelling through the trail
Forest	RCNX	30 s	36N0209484/UTM0073900	12/07/2017	16:19:08	5	3	?	?	?																		Travelling	Travelling through the trail
Forest	RCNX	30 s	36N0209484/UTM0073900	12/07/2017	16:20:22	6	3	?	?	?																		Travelling	Travelling through the trail
Forest	RCNX	30 s	36N0209484/UTM0073900	17/07/2017	15:27:33	11	5																					Travelling	Travelling through the trail
Forest	RCNX	30 s	36N0209484/UTM0073900	20/07/2017	10:22:44	15	2																					Travelling	Travelling through the trail
Garden	RCNX	30 s	36N0207963/UTM0074640	13/07/2017	19:23:28	5	2	?	?																			CropForaging	Looking for maize in the garden
Garden	RCNX	30 s	36N0207963/UTM0074640	13/07/2017	19:24:26	6	1	?																				CropForaging	Looking for maize in the garden
Forest	RCNX	30 s	36N0209158/UTM0072891	13/07/2017	08:41:53	10	6	?	?	?	?	?	?															Travelling	Travelling through the trail
Forest	RCNX	30 s	36N0209158/UTM0072891	17/07/2017	16:24:38	17	1	?																				Travelling	Travelling through the trail
Forest	RCNX	30 s	36N0209158/UTM0072891	17/07/2017	16:26:47	18	2	?	?																			Travelling	Travelling through the trail
Forest	RCNX	30 s	36N0209158/UTM0072891	17/07/2017	16:27:43	19	1	?																				Travelling	Travelling through the trail
Forest	RCNX	30 s	36N0209158/UTM0072891	17/07/2017	16:28:56	20	3	?	?	?																		Travelling	Travelling through the trail
Forest	RCNX	30 s	36N0209158/UTM0072891	17/07/2017	16:37:34	21	2	?	?																			Sitting	Sitting and travelling through the trail
Forest	RCNX	30 s	36N0209158/UTM0072891	17/07/2017	16:49:36	22	6	LK	?	?	?	?	?															Travelling	Travelling through the trail
Forest	RCNX	30 s	36N0209158/UTM0072891	17/07/2017	17:37:22	23	3	?	?	?																		Travelling	Travelling through the trail
Forest	RCNX	30 s	36N0209158/UTM0072891	18/07/2017	09:54:46	24	1	?																				Travelling	Travelling through the trail
Forest	RCNX	30 s	36N0209158/UTM0072891	18/07/2017	10:08:54	25	1	?																				Travelling	Travelling through the trail
Forest	RCNX	5 s	36N0210451/UTM0073811	12/07/2017	10:56:19	3	1	?																				Travelling	Travelling through the trail
Forest	RCNX	30 s	36N0209897/UTM0072905	02/08/2017	07:17:19	11	1	?																				Travelling	Travelling through the trail
Forest	RCNX	30 s	36N0209484/UTM0073900	31/07/2017	12:33:51	10	1	?																				Travelling	Travelling and sitting through the trail
Forest	RCNX	30 s	36N0209484/UTM0073900	31/07/2017	13:06:14	11	3	?	?	?																		Travelling	Travelling through the trail
Forest	RCNX	30 s	36N0209484/UTM0073900	31/07/2017	13:07:21	12	1	?																				Other	Looking at the camera
Forest	RCNX	30 s	36N0209484/UTM0073900	31/07/2017	17:01:27	14	1	?																				Travelling	Travelling through the trail
Forest	RCNX	30 s	36N0209484/UTM0073900	07/08/2017	16:35:04	26	1	?																				Travelling	Travelling through the trail
Garden	RCNX	30 s	36N0208059/UTM0075360	28/07/2017	17:44:51	6	1	?																				Travelling	Travelling through the garden
Forest	RCNX	30 s	36N0209897/UTM0072905	18/08/2017	15:46:52	25	1	?																				Travelling	Travelling through the trail
Forest	RCNX	30 s	36N0209897/UTM0072905	18/08/2017	15:47:49	26	3	?	?	?																		Travelling	Travelling through the trail
Forest	RCNX	30 s	36N0209897/UTM0072905	21/08/2017	10:04:28	37	2	?	LK																			Travelling	Travelling through the trail
Forest	RCNX	30 s	36N0209897/UTM0072905	21/08/2017	10:05:05	38	3	?	LK	?																		Travelling	Travelling through the trail
Forest	RCNX	30 s	36N0209484/UTM0073900	11/08/2017	18:31:21	12	3	?	?	?																		Sitting	Sitting and travelling through the trail
Forest	RCNX	30 s	36N0209484/UTM0073900	12/08/2017	12:23:50	13	1	KI?																				Other	Looking at the camera
Forest	RCNX	30 s	36N0209484/UTM0073900	16/08/2017	17:52:16	20	2	?	?																			Travelling	Travelling through the trail
Forest	RCNX	30 s	36N0209484/UTM0073900	16/08/2017	18:34:56	21	1	?																				Travelling	Travelling through the trail
Forest	RCNX	30 s	36N0209484/UTM0073900	16/08/2017	18:39:02	22	2	?	?																			Sitting	Sitting and travelling through the trail
Forest	RCNX	30 s	36N0209484/UTM0073900	17/08/2017	13:01:26	24	1	?																				Travelling	Travelling through the trail
Forest	RCNX	30 s	36N0209484/UTM0073900	17/08/2017	13:02:14	25	1	?																				Travelling	Travelling through the trail
Forest	RCNX	30 s	36N0209484/UTM0073900	17/08/2017	13:03:30	26	2	?	?																			Sitting	Sitting and travelling through the trail
Forest	RCNX	30 s	36N0209484/UTM0073900	22/08/2017	10:29:41	31	1	?																				Travelling	Travelling through the trail
Forest	RCNX	30 s	36N0209484/UTM0073900	22/08/2017	16:01:21	32	1	?																				Travelling	Travelling through the trail
Forest	RCNX	30 s	36N0209484/UTM0073900	23/08/2017	13:29:42	34	1	KI?																				Other	Looking at the camera
Forest	Bushnell	60 s	36N0210716/UTM0070605	15/08/2017	16:18:55	8150009	8	?	?	?	?	?	?	?	?													Foraging	Feeding and travelling through the trail
Forest	Bushnell	60 s	36N0210716/UTM0070605	15/08/2017	16:21:01	8150010	3	?	?	?																		Travelling	Travelling through the trail
Forest	Bushnell	60 s	36N0210716/UTM0070605	19/08/2017	07:20:29	8190016	7	?	?	?	?	?	?	?														Travelling	Travelling through the trail
Forest	Bushnell	60 s	36N0210716/UTM0070605	24/08/2017	11:22:03	8240022	3	?	?	?																		Travelling	Travelling through the trail
Forest	Bushnell	60 s	36N0210716/UTM0070605	24/08/2017	11:52:29	8240023	2	?	?																			Travelling	Travelling through the trail
Forest	Bushnell	60 s	36N0210716/UTM0070605	24/08/2017	12:10:13	8240024	1	?																				Travelling	Travelling through the trail
Forest	RCNX	30 s	36N0211782/UTM0072477	21/08/2017	12:53:23	18	2	?	?																			Travelling	Travelling through the trail
Forest	RCNX	30 s	36N0211782/UTM0072477	21/08/2017	13:27:05	19	4	ET	?	?	?																	Travelling	Travelling through the trail
Forest	RCNX	30 s	36N0211782/UTM0072477	21/08/2017	13:27:54	20	1	?																				Travelling	Travelling through the trail
Forest	RCNX	30 s	36N0211782/UTM0072477	21/08/2017	13:31:08	21	1	?																				Travelling	Travelling through the trail
Forest	RCNX	30 s	36N0211782/UTM0072477	21/08/2017	13:32:13	22	1	?																				Travelling	Travelling through the trail
Forest	RCNX	30 s	36N0211782/UTM0072477	21/08/2017	13:33:09	23	3	?	?	?																		Travelling	Travelling through the trail
Forest	RCNX	30 s	36N0211782/UTM0072477	21/08/2017	17:32:53	25	1	?																				Travelling	Travelling through the trail
Forest	RCNX	30 s	36N0211782/UTM0072477	21/08/2017	18:10:29	26	2	?	?																			Travelling	Travelling through the trail
Forest	RCNX	30 s	36N0211484/UTM0070355	22/08/2017	10:02:05	11	2	?	?																			Travelling	Travelling through the trail
Forest	RCNX	30 s	36N0211484/UTM0070355	22/08/2017	16:25:58	14	2	?	?																			Travelling	Travelling through the trail
Forest	RCNX	30 s	36N0211484/UTM0070355	22/08/2017	16:27:50	15	3	?	?	?																		Travelling	Travelling through the trail
Forest	RCNX	30 s	36N0209158/UTM0072891	11/08/2017	14:43:37	21	2	?	?																			Travelling	Travelling through the trail
Forest	RCNX	30 s	36N0209158/UTM0072891	12/08/2017	09:34:23	25	2	LK	?																			Travelling	Travelling through the trail
Forest	RCNX	30 s	36N0209158/UTM0072891	18/08/2017	07:56:45	50	1	?																				Travelling	Travelling through the trail
Forest	RCNX	30 s	36N0209158/UTM0072891	18/08/2017	18:29:48	53	1	?																				Travelling	Travelling through the trail
Forest	RCNX	30 s	36N0209158/UTM0072891	21/08/2017	08:34:59	62	1	?																				Travelling	Travelling through the trail
Forest	RCNX	30 s	36N0209158/UTM0072891	22/08/2017	16:28:00	65	3	?	?	?																		Travelling	Travelling through the trail
Forest	RCNX	30 s	36N0209158/UTM0072891	22/08/2017	16:28:44	66	6	?	?	?	?	LK	?															Travelling	Travelling through the trail
Forest	RCNX	30 s	36N0209158/UTM0072891	23/08/2017	07:50:22	70	5	?	?	?	?	?																Travelling	Travelling through the trail
Forest	RCNX	30 s	36N0209158/UTM0072891	23/08/2017	07:50:59	71	5	?	?	?	?	?																Travelling	Travelling through the trail
Forest	RCNX	30 s	36N0209158/UTM0072891	23/08/2017	17:54:31	99	1	?																				Travelling	Travelling through the trail
Forest	RCNX	30 s	36N0211349/UTM0071288	17/08/2017	11:17:28	18	2	?	?																			Travelling	Travelling through the elephant transect
Forest	RCNX	30 s	36N0211173/UTM0073044	12/08/2017	06:53:35	8	1	?																				Travelling	Crossing the river
Forest	RCNX	30 s	36N0211173/UTM0073044	21/08/2017	11:31:14	16	3	?	?	?																		Travelling	Crossing the river
Forest	RCNX	30 s	36N0211173/UTM0073044	22/08/2017	17:00:41	23	1	?																				Travelling	Passing near the camera
Forest	RCNX	30 s	36N0209897/UTM0072905	31/08/2017	08:26:01	17	4	KI	ER	AG	ET																	Travelling	Travelling through the trail
Forest	RCNX	30 s	36N0209897/UTM0072905	31/08/2017	08:26:39	18	1			AG																		Grooming	Grooming itself and sitting on the trail
Forest	RCNX	30 s	36N0209897/UTM0072905	31/08/2017	08:28:30	19	1					SAdX																Travelling	Travelling through the trail
Forest	RCNX	30 s	36N0209897/UTM0072905	31/08/2017	08:37:08	20	2	SA?	HU																			Travelling	Travelling through the trail
Forest	RCNX	30 s	36N0209897/UTM0072905	31/08/2017	08:37:43	21	1		HU																			Travelling	Travelling through the trail
Forest	RCNX	30 s	36N0209897/UTM0072905	01/09/2017	10:13:01	22	1	KB																				Travelling	Travelling through the trail
Forest	RCNX	30 s	36N0209897/UTM0072905	01/09/2017	16:27:55	26	5	SAdX	KW?	ET	KI	KB																Travelling	Travelling through the trail
Forest	RCNX	30 s	36N0209897/UTM0072905	01/09/2017	17:51:36	28	1	SA?																				Travelling	Running through the trail
Forest	RCNX	30 s	36N0209897/UTM0072905	02/09/2017	07:40:57	29	2	ET	SA																			Travelling	Travelling and sitting on the trail
Forest	RCNX	30 s	36N0209897/UTM0072905	02/09/2017	07:41:47	30	2	ET	SA																			Travelling	Travelling through the trail
Forest	RCNX	30 s	36N0209897/UTM0072905	02/09/2017	07:42:35	31	1			DT																		Travelling	Travelling through the trail
Forest	RCNX	30 s	36N0209897/UTM0072905	02/09/2017	07:50:54	32	3	KB	LA	SAdX																		Travelling	Running and vocalising through the trail
Forest	RCNX	30 s	36N0209897/UTM0072905	02/09/2017	13:24:16	33	3	AdF	IX	PR																		Travelling	Travelling and sitting on the trail
Forest	RCNX	30 s	36N0209897/UTM0072905	02/09/2017	13:24:54	34	3	AdF	IX	PR																		Travelling	Travelling through the trail
Forest	RCNX	30 s	36N0209897/UTM0072905	03/09/2017	17:03:11	43	1	MU																				Travelling	Travelling through the trail
Forest	RCNX	30 s	36N0209897/UTM0072905	05/09/2017	10:50:34	45	1	SAdM																				Travelling	Travelling through the trail
Forest	RCNX	30 s	36N0209897/UTM0072905	05/09/2017	12:02:52	46	2	HU	KB																			Grooming	Grooming themselves and sitting through the trail
Forest	RCNX	30 s	36N0209897/UTM0072905	05/09/2017	12:03:36	47	2	HU	KB																			Travelling	Travelling through the trail
Forest	RCNX	30 s	36N0209897/UTM0072905	05/09/2017	13:35:19	48	1	NE/ER																				Travelling	Travelling through the trail
Forest	RCNX	30 s	36N0210199/UTM0069935	31/08/2017	11:42:26	26	2	AdF	IX																			Other	Looking at the camera
Forest	RCNX	30 s	36N0210199/UTM0069935	31/08/2017	11:43:02	27	3	AdF	IX	JuvF																		Other	Looking at the camera
Forest	RCNX	30 s	36N0210199/UTM0069935	03/09/2017	18:31:14	33	4	AdM	SAdM	AdM	AdF																	Travelling	Travelling through the trail
Forest	Bushnell	60 s	36N0210716/UTM0070605	27/08/2017	08:14:09	8270002	1	AdM																				Travelling	Travelling through the trail
Forest	Bushnell	60 s	36N0210716/UTM0070605	27/08/2017	08:16:40	8270003	3		OY?	ZO	MN?																	Travelling	Travelling through the trail
Forest	Bushnell	60 s	36N0210716/UTM0070605	27/08/2017	08:32:36	8270004	1	DA																				Travelling	Travelling through the trail
Forest	Bushnell	60 s	36N0210716/UTM0070605	27/08/2017	08:49:14	8270005	1	AK?																				Travelling	Travelling through the trail
Forest	Bushnell	60 s	36N0210716/UTM0070605	28/08/2017	08:33:03	8280006	2	OY	ZO																			Travelling	Travelling through the trail
Forest	Bushnell	60 s	36N0210716/UTM0070605	28/08/2017	08:48:51	8280007	2	OY?	AK?																			Travelling	Travelling through the trail
Forest	Bushnell	60 s	36N0210716/UTM0070605	30/08/2017	08:09:37	8300014	5	AdM	AdF	ZO	MN	DA																Standing	Standing, sitting and travelling through the trail
Forest	Bushnell	60 s	36N0210716/UTM0070605	30/08/2017	08:10:44	8300015	5	AdM	AdF	ZO	MN	DA																Standing	Standing and sitting through the trail
Forest	Bushnell	60 s	36N0210716/UTM0070605	30/08/2017	08:12:02	8300016	1			ZO																		Travelling	Running through the trail
Forest	Bushnell	60 s	36N0210716/UTM0070605	30/08/2017	08:14:51	8300017	1			ZO																		Standing	Standing and sitting through the trail
Forest	Bushnell	60 s	36N0210716/UTM0070605	30/08/2017	08:16:29	8300018	2			ZO	MN																	Sitting	Sitting and travelling through the trail
Forest	Bushnell	60 s	36N0210716/UTM0070605	30/08/2017	08:17:40	8300019	3			ZO	MN	DA																Sitting	Sitting and travelling through the trail
Forest	Bushnell	60 s	36N0210716/UTM0070605	30/08/2017	08:19:52	8300020	2							AdF	IX													Travelling	Travelling through the trail
Forest	Bushnell	60 s	36N0210716/UTM0070605	31/08/2017	14:09:32	8310022	8	OY	MN	AdF	IX	SAdX	ZO	SAdX	AdF													Travelling	Travelling through the trail
Forest	Bushnell	60 s	36N0210716/UTM0070605	01/09/2017	09:54:29	9010024	4	OY?	MN	ZO?	DA																	Grooming	Grooming, sitting and travelling through the trail
Forest	Bushnell	60 s	36N0210716/UTM0070605	04/09/2017	13:31:14	9040028	1	MN																				Travelling	Travelling through the trail
Forest	RCNX	30 s	36N0211782/UTM0072477	03/09/2017	13:11:24	58	3	KB?	KT	KA																		Travelling	Travelling through the trail
Forest	RCNX	30 s	36N0209436/UTM0070218	30/08/2017	07:37:56	31	3	JuvM	AdF	JuvF																		Travelling	Travelling and resting on the trail
Forest	RCNX	30 s	36N0209436/UTM0070218	30/08/2017	07:39:07	32	3	JuvM	AdF	JuvF																		Travelling	Travelling on the trail
Forest	RCNX	04 s	36N0209574/UTM0071999	27/08/2017	08:06:21	4	3	NI	AdF	IX																		Sitting	Sitting and travelling through the trail
Forest	RCNX	06 s	36N0209574/UTM0071999	27/08/2017	08:07:18	5	2		AdF	IX																		Travelling	Travelling out from the trail
Forest	RCNX	30 s	36N0211484/UTM0070355	26/08/2017	12:44:03	20	1	MN																				Travelling	Travelling through the trail
Forest	RCNX	30 s	36N0211484/UTM0070355	26/08/2017	12:55:54	21	2	AdM	AdF																			Travelling	Travelling through the trail
Forest	RCNX	30 s	36N0211484/UTM0070355	26/08/2017	12:56:35	22	4			AdM	SAdM	AdM	AdF															Travelling	Travelling through the trail
Forest	RCNX	30 s	36N0211484/UTM0070355	29/08/2017	19:33:59	27	5	AdM	OY?	AdM	AdF	AdF																Travelling	Travelling through the trail
Forest	RCNX	30 s	36N0211484/UTM0070355	29/08/2017	19:34:35	28	3			AdM	AdF		MN															Travelling	Travelling through the trail
Forest	RCNX	30 s	36N0209158/UTM0072891	25/08/2017	09:45:33	6	2	LK	LV																			Travelling	Travelling through the trail
Forest	RCNX	30 s	36N0209158/UTM0072891	26/08/2017	07:10:35	9	1	LA																				Travelling	Travelling through the trail
Forest	RCNX	30 s	36N0209158/UTM0072891	27/08/2017	18:15:51	11	1	LV																				Travelling	Travelling through the trail
Forest	RCNX	30 s	36N0209158/UTM0072891	28/08/2017	07:23:47	15	3	LA	LV	LK																		Travelling	Travelling through the trail
Forest	RCNX	30 s	36N0209158/UTM0072891	31/08/2017	19:25:23	26	3	LA	LK	LV																		Travelling	Travelling through the trail
Forest	RCNX	30 s	36N0209158/UTM0072891	01/09/2017	07:14:11	33	1	KI?																				Travelling	Travelling through the trail
Forest	RCNX	30 s	36N0209158/UTM0072891	01/09/2017	07:25:12	34	3	JuvX	LK	NI																		Travelling	Travelling through the trail
Forest	RCNX	30 s	36N0209158/UTM0072891	01/09/2017	07:26:37	35	2		LK	NI																		Travelling	Travelling through the trail
Forest	RCNX	30 s	36N0209158/UTM0072891	01/09/2017	07:31:32	36	5				KE	KJ	KW	MU	NI													Travelling	Travelling through the trail
Forest	RCNX	30 s	36N0209158/UTM0072891	01/09/2017	07:32:24	37	1								NI													Travelling	Travelling through the trail
Forest	RCNX	30 s	36N0209158/UTM0072891	01/09/2017	12:28:13	38	1	BM																				Travelling	Travelling through the trail
Forest	RCNX	30 s	36N0209158/UTM0072891	01/09/2017	12:51:21	39	1	BM																				Travelling	Travelling through the trail
Forest	RCNX	30 s	36N0209158/UTM0072891	02/09/2017	09:14:03	61	1	NI																				Travelling	Travelling through the trail
Forest	RCNX	30 s	36N0209158/UTM0072891	04/09/2017	16:31:07	83	1	LA																				Travelling	Travelling and standing on the trail
Forest	RCNX	30 s	36N0209158/UTM0072891	04/09/2017	16:31:49	84	2	LA	LK																			Travelling	Travelling and standing on the trail
Forest	RCNX	30 s	36N0209158/UTM0072891	04/09/2017	16:32:25	85	3	LA	LK	LV																		Travelling	Travelling through the trail
Forest	RCNX	30 s	36N0209158/UTM0072891	05/09/2017	11:21:07	87	5	KW	ET	HU?	KE	KJ																Travelling	Travelling through the trail
Forest	RCNX	30 s	36N0209158/UTM0072891	05/09/2017	11:22:06	88	1						PP															Travelling	Travelling through the trail
Forest	RCNX	30 s	36N0209158/UTM0072891	05/09/2017	11:28:30	89	2	LK	LV																			Travelling	Travelling through the trail
Forest	RCNX	30 s	36N0211173/UTM0073044	29/08/2017	15:34:24	10	1	HU?																				Travelling	Travelling on the trail
Forest	RCNX	30 s	36N0211173/UTM0073044	04/09/2017	15:39:27	43	1	GI?																				Travelling	Travelling on the trail
Forest	RCNX	30 s	36N0211173/UTM0073044	04/09/2017	17:54:58	45	1	NI																				Travelling	Travelling on the trail
Forest	RCNX	30 s	36N0211173/UTM0073044	06/09/2017	07:44:38	48	1	UL																				Travelling	Crossing the water logged area near the river
Forest	RCNX	07 s	36N0210451/UTM0073811	26/08/2017	16:39:06	7	1	HU																				Travelling	Travelling through the trail
Forest	RCNX	06 s	36N0210451/UTM0073811	26/08/2017	16:54:01	8	1	HU																				Travelling	Travelling through the trail
Forest	RCNX	07 s	36N0210451/UTM0073811	04/09/2017	16:48:27	20	1	SAdF																				Travelling	Travelling through the trail
Forest	RCNX	30 s	36N0209897/UTM0072905	08/09/2017	08:58:14	8	1	AG																				Grooming	Grooming, resting and travelling through the trail
Forest	RCNX	30 s	36N0209897/UTM0072905	08/09/2017	13:24:13	9	1	SA																				Travelling	Travelling through the trail
Forest	RCNX	30 s	36N0209897/UTM0072905	08/09/2017	17:04:06	11	1	KI																				Travelling	Running through the trail
Forest	RCNX	30 s	36N0209897/UTM0072905	08/09/2017	17:20:55	12	4	BM	PP	LA	LK																	Travelling	Travelling through the trail
Forest	RCNX	30 s	36N0209897/UTM0072905	08/09/2017	17:21:30	13	4	BM	PP	LA	LK																	Travelling	Travelling through the trail
Forest	RCNX	30 s	36N0209897/UTM0072905	08/09/2017	17:28:47	14	1	SA																				Travelling	Travelling through the trail
Forest	RCNX	30 s	36N0209897/UTM0072905	11/09/2017	11:39:16	26	3	AdF	IX	AdF																		Travelling	Crossing the trail
Forest	RCNX	30 s	36N0209897/UTM0072905	12/09/2017	09:30:14	30	1	MU																				Travelling	Travelling through the trail
Forest	RCNX	30 s	36N0209897/UTM0072905	16/09/2017	09:24:07	38	1	UL?																				Travelling	Running through the trail
Forest	RCNX	30 s	36N0209897/UTM0072905	16/09/2017	16:17:06	39	1	SA?																				Travelling	Travelling through the trail
Forest	RCNX	30 s	36N0209897/UTM0072905	17/09/2017	14:59:06	43	4	AdX	AdM	KT	KA																	Travelling	Travelling through the trail and forest
Forest	RCNX	30 s	36N0209897/UTM0072905	17/09/2017	15:37:32	44	1	NE/ER																				Travelling	Travelling through the trail
Forest	Bushnell	60 s	36N0210716/UTM0070605	10/09/2017	09:50:44	9100006	1	JuvX																				Travelling	Travelling through the trail
Forest	Bushnell	60 s	36N0210716/UTM0070605	15/09/2017	09:06:31	9150015	5	OY	CL?	ZO	JuvX	AK?																Travelling	Travelling through the trail
Forest	RCNX	30 s	36N0211782/UTM0072477	07/09/2017	18:09:37	3	1	MU																				Travelling	Travelling through the trail
Forest	RCNX	30 s	36N0211782/UTM0072477	09/09/2017	08:09:39	5	3	KB	KT	KA																		Travelling	Travelling through the trail
Forest	RCNX	30 s	36N0211782/UTM0072477	10/09/2017	12:30:48	6	2	AdF	IX																			Travelling	Travelling through the trail
Forest	RCNX	30 s	36N0211782/UTM0072477	14/09/2017	08:33:15	18	1	DT																				Travelling	Travelling through the trail
Forest	RCNX	30 s	36N0211782/UTM0072477	15/09/2017	07:48:47	21	2	KB?	UL?																			Travelling	Travelling through the trail
Forest	RCNX	30 s	36N0211782/UTM0072477	15/09/2017	07:57:23	22	3	AdF	IX	JuvF																		Travelling	Crossing the trail
Forest	RCNX	30 s	36N0211782/UTM0072477	16/09/2017	14:19:17	30	3	GB	GO	GR																		Grooming	Grooming themselves and resting on the trail
Forest	RCNX	30 s	36N0211782/UTM0072477	16/09/2017	14:20:00	31	3	GB	GO	GR																		Travelling	Travelling through the trail
Forest	RCNX	30 s	36N0211782/UTM0072477	17/09/2017	17:00:48	47	3	KB	NE	MU																		Grooming	Grooming themselves and resting on the trail
Forest	RCNX	30 s	36N0211782/UTM0072477	17/09/2017	17:01:55	48	3	KB	NE	MU																		Grooming	Grooming themselves and resting on the trail
Forest	RCNX	30 s	36N0211782/UTM0072477	17/09/2017	17:02:34	49	3	KB	NE	MU																		Travelling	Travelling through the trail
Forest	RCNX	30 s	36N0211782/UTM0072477	17/09/2017	17:14:40	50	3	GB	GO	GR																		Travelling	Travelling through the trail
Forest	RCNX	30 s	36N0209436/UTM0070218	10/09/2017	12:04:37	37	5	NI	AdM	AdF	MN	DA																Travelling	Travelling through the trail
Forest	RCNX	30 s	36N0209436/UTM0070218	10/09/2017	12:06:08	38	2						JuvX	AK?														Travelling	Running and travelling through the trail
Forest	RCNX	30 s	36N0209436/UTM0070218	16/09/2017	07:14:22	52	2	OY	JuvX																			Travelling	Travelling through the trail
Forest	RCNX	30 s	36N0211484/UTM0070355	16/09/2017	17:23:52	33	1	AdF																				Travelling	Travelling through the trail
Forest	RCNX	30 s	36N0211484/UTM0070355	16/09/2017	17:37:13	34	2	AdF	IX																			Travelling	Travelling through the trail
Forest	RCNX	30 s	36N0209158/UTM0072891	08/09/2017	07:39:43	10	1	KI																				Travelling	Travelling through the trail
Forest	RCNX	30 s	36N0209158/UTM0072891	08/09/2017	09:20:33	12	1	LA																				Travelling	Travelling through the trail
Forest	RCNX	30 s	36N0209158/UTM0072891	08/09/2017	09:21:15	13	4	LA	LK	BM	PP																	Travelling	Travelling through the trail
Forest	RCNX	30 s	36N0209158/UTM0072891	10/09/2017	17:41:00	15	3	LA	LK	LV																		Travelling	Travelling through the trail
Forest	RCNX	30 s	36N0209158/UTM0072891	15/09/2017	09:33:28	19	1	NE/ER																				Travelling	Travelling through the trail
Forest	RCNX	30 s	36N0211173/UTM0073044	08/09/2017	07:54:09	5	1	LA?																				Travelling	Crossing the river
Forest	RCNX	30 s	36N0211173/UTM0073044	08/09/2017	11:48:16	7	4	NE	GR?	UL	AdM																	Travelling	Crossing the river
Forest	RCNX	30 s	36N0211173/UTM0073044	08/09/2017	11:48:56	8	1				AdM																	Travelling	Travelling through the trail
Forest	RCNX	30 s	36N0211173/UTM0073044	09/09/2017	12:33:55	9	1	GI?																				Travelling	Crossing the river
Forest	RCNX	30 s	36N0211173/UTM0073044	14/09/2017	08:17:11	33	1	BM																				Sitting	Sitting on the trail
Forest	RCNX	30 s	36N0211173/UTM0073044	14/09/2017	08:23:41	34	1	AG																				Travelling	Travelling through the trail
Forest	RCNX	30 s	36N0211173/UTM0073044	15/09/2017	09:19:52	35	1	MU																				Travelling	Travelling through the trail
Forest	RCNX	30 s	36N0211173/UTM0073044	15/09/2017	09:43:00	36	1	KB																				Travelling	Travelling through the trail
Forest	RCNX	30 s	36N0211173/UTM0073044	16/09/2017	17:18:03	39	1	GR																				Travelling	Travelling through the trail
Forest	RCNX	30 s	36N0211173/UTM0073044	17/09/2017	08:21:48	40	4	GZ	HU	AdF	IX																	Travelling	Crossing the river
Forest	RCNX	30 s	36N0211173/UTM0073044	17/09/2017	15:26:54	43	3	KB	NE	MU																		Travelling	Crossing the river
Forest	RCNX	30 s	36N0211173/UTM0073044	17/09/2017	15:27:34	44	1			MU																		Travelling	Travelling through the trail
Forest	RCNX	30 s	36N0211173/UTM0073044	18/09/2017	17:18:18	45	6	AdF	IX	JuvX	AdF	IX	JuvX															Travelling	Crossing the river
Forest	RCNX	30 s	36N0209897/UTM0072905	03/10/2017	16:14:19	44	1	AdM																				Travelling	Travelling and resting on the trail
Forest	RCNX	30 s	36N0209897/UTM0072905	03/10/2017	16:14:57	45	2	AdM	ET																			Travelling	Travelling through the trail
Forest	RCNX	30 s	36N0210199/UTM0069935	22/09/2017	15:36:25	14	3	AdF	IX	JuvX																		Travelling	Crossing the trail
Forest	RCNX	30 s	36N0210199/UTM0069935	22/09/2017	17:48:16	15	4	OY?	DA	ZO	AdM																	Travelling	Travelling through the trail
Forest	RCNX	30 s	36N0210199/UTM0069935	22/09/2017	17:48:54	16	5			ZO	AdM	SAdF	MN	AK														Travelling	Travelling through the trail
Forest	RCNX	30 s	36N0209484/UTM0073900	23/09/2017	08:50:11	12	3	KI	GL	NE/ER																		Travelling	Travelling through the trail
Forest	RCNX	30 s	36N0209484/UTM0073900	23/09/2017	08:50:48	13	3		GL	NE/ER	ET																	Travelling	Travelling through the trail
Forest	RCNX	30 s	36N0209484/UTM0073900	23/09/2017	10:05:08	14	3	KB	KT	KA																		Travelling	Travelling through the trail
Forest	RCNX	30 s	36N0211782/UTM0072477	19/09/2017	18:25:41	5	4	PR	AdF	IX	JuvX																	Travelling	Travelling through the trail
Forest	RCNX	30 s	36N0211782/UTM0072477	19/09/2017	18:27:00	6	3		AdF	IX	JuvX																	Travelling	Travelling through the trail
Forest	RCNX	30 s	36N0211782/UTM0072477	21/09/2017	08:36:43	8	3	MU	NE/ER	NI																		Grooming	Grooming and travelling through the trail
Forest	RCNX	30 s	36N0211782/UTM0072477	21/09/2017	08:38:06	9	3				GR?	GB?	GO?															Travelling	Travelling through the trail
Forest	RCNX	30 s	36N0211782/UTM0072477	21/09/2017	14:58:54	10	1	NI																				Travelling	Travelling through the trail
Forest	RCNX	30 s	36N0211782/UTM0072477	23/09/2017	15:56:08	15	3	GB	GO	GR																		Grooming	Grooming and travelling through the trail
Forest	RCNX	30 s	36N0211782/UTM0072477	24/09/2017	15:00:53	17	10	NE	GR	AdF	IX	KT	KA	AdF	IX	SadX	KB											Travelling	Travelling through the trail
Forest	RCNX	30 s	36N0211782/UTM0072477	24/09/2017	15:02:31	18	2										KB	NI										Resting	Resting and travelling through the trail
Forest	RCNX	30 s	36N0211782/UTM0072477	24/09/2017	15:10:32	19	4	NI	PR	AdF	IX																	Travelling	Travelling through the trail
Forest	RCNX	30 s	36N0211782/UTM0072477	25/09/2017	14:11:07	20	6	AdF	KB?	AdF	IX	SA	GR?															Travelling	Travelling through the trail
Forest	RCNX	30 s	36N0211782/UTM0072477	25/09/2017	17:40:45	21	5	GB	GO	GR	AdF	IX																Travelling	Travelling through the trail
Forest	RCNX	30 s	36N0211782/UTM0072477	26/09/2017	06:53:01	24	1	SAdM																				Travelling	Travelling through the trail
Forest	RCNX	30 s	36N0211782/UTM0072477	26/09/2017	07:13:01	25	2	UL?	NI																			Travelling	Travelling through the trail
Forest	RCNX	30 s	36N0211782/UTM0072477	26/09/2017	07:13:38	26	5		NI	AdF?	AdF	IF	AdM															Travelling	Travelling through the trail
Forest	RCNX	30 s	36N0211782/UTM0072477	26/09/2017	07:25:42	27	3	AdF	IF	KP																		Travelling	Travelling through the trail
Forest	RCNX	30 s	36N0211782/UTM0072477	26/09/2017	18:28:57	29	3	AdF	IF	JuvM																		Travelling	Travelling through the trail
Forest	RCNX	30 s	36N0211782/UTM0072477	27/09/2017	08:43:22	32	2	MU	UL																			Travelling	Travelling through the trail
Forest	RCNX	30 s	36N0211782/UTM0072477	27/09/2017	08:44:03	33	2		UL	NE/ER																		Travelling	Travelling through the trail
Forest	RCNX	30 s	36N0211782/UTM0072477	27/09/2017	08:49:29	34	3	GB	GO	GR																		Travelling	Travelling through the trail
Forest	RCNX	30 s	36N0211782/UTM0072477	29/09/2017	17:16:00	37	3	HU	AG	ET																		Travelling	Travelling through the trail
Forest	RCNX	30 s	36N0211782/UTM0072477	29/09/2017	17:17:06	38	1			ET																		Travelling	Travelling through the trail
Forest	RCNX	30 s	36N0211782/UTM0072477	29/09/2017	17:23:00	39	3	NI	KB	MU																		Travelling	Travelling through the trail
Forest	RCNX	30 s	36N0211782/UTM0072477	29/09/2017	17:28:16	40	1				NI																	Travelling	Travelling through the trail
Forest	RCNX	30 s	36N0211782/UTM0072477	29/09/2017	17:32:37	41	2					KI	AdX															Travelling	Travelling through the trail
Forest	RCNX	30 s	36N0211782/UTM0072477	29/09/2017	17:33:42	42	3						AdX	LV	PP													Travelling	Travelling through the trail
Forest	RCNX	30 s	36N0211782/UTM0072477	29/09/2017	17:43:08	43	1	NI																				Travelling	Travelling through the trail
Forest	RCNX	30 s	36N0211782/UTM0072477	30/09/2017	07:08:52	46	3	AdF	IX	JuvM																		Travelling	Travelling through the trail
Forest	RCNX	30 s	36N0211782/UTM0072477	30/09/2017	07:20:11	47	2	AdF	IX																			Travelling	Travelling through the trail
Forest	RCNX	30 s	36N0211782/UTM0072477	02/10/2017	01:40:02	53	1	UL																				Sitting	Sitting on the trail
Forest	RCNX	30 s	36N0211782/UTM0072477	02/10/2017	01:40:45	54	1	UL																				Travelling	Travelling through the trail
Forest	RCNX	30 s	36N0209436/UTM0070218	20/09/2017	12:20:09	5	3	ZO	MN	DA																		Travelling	Travelling through the trail
Forest	RCNX	30 s	36N0209436/UTM0070218	25/09/2017	10:54:34	16	3	DA	AdF	IX																		Travelling	Travelling through the trail
Forest	RCNX	30 s	36N0209436/UTM0070218	25/09/2017	12:47:30	17	1	JuvM																				Travelling	Running through the trail
Forest	RCNX	30 s	36N0209158/UTM0072891	21/09/2017	11:14:38	11	5	KI	BM	AG	GL	KW																Travelling	Travelling through the trail
Forest	RCNX	30 s	36N0209158/UTM0072891	21/09/2017	11:23:19	13	4	NI	KE	KJ	NE/ER																	Travelling	Travelling through the trail
Forest	RCNX	30 s	36N0209158/UTM0072891	21/09/2017	11:23:55	14	2			KJ	NE/ER																	Travelling	Travelling through the trail
Forest	RCNX	30 s	36N0209158/UTM0072891	22/09/2017	13:11:26	19	2	NE/ER	UL																			Other	Smelling on the grounds of the trail junction
Forest	RCNX	30 s	36N0209158/UTM0072891	22/09/2017	18:29:29	21	2	LA	LK																			Travelling	Travelling through the trail
Forest	RCNX	30 s	36N0209158/UTM0072891	22/09/2017	18:41:28	22	3	BM	PP	LV																		Travelling	Travelling through the trail
Forest	RCNX	30 s	36N0209158/UTM0072891	23/09/2017	12:28:31	24	3	KW	KJ	KE																		Travelling	Travelling through the trail
Forest	RCNX	30 s	36N0209158/UTM0072891	25/09/2017	15:11:53	32	1	PP																				Travelling	Travelling through the trail
Forest	RCNX	30 s	36N0211173/UTM0073044	20/09/2017	17:38:55	5	3	AdF	IX	PR																		Travelling	Crossing the river
Forest	RCNX	30 s	36N0211173/UTM0073044	20/09/2017	17:46:12	6	3	KB	KT	KA																		Travelling	Crossing the river
Forest	RCNX	30 s	36N0211173/UTM0073044	21/09/2017	11:53:16	7	1	MU																				Standing	Standing along side the river
Forest	RCNX	30 s	36N0211173/UTM0073044	21/09/2017	11:53:58	8	1	MU																				Travelling	Crossing the river
Forest	RCNX	30 s	36N0211173/UTM0073044	23/09/2017	11:19:39	9	1	HU																				Travelling	Crossing the river
Forest	RCNX	30 s	36N0211173/UTM0073044	24/09/2017	07:43:45	10	3	AdF	IX	PR																		Travelling	Crossing the river
Forest	RCNX	30 s	36N0211173/UTM0073044	24/09/2017	07:55:14	11	1	SA																				Travelling	Travelling along side the river
Forest	RCNX	30 s	36N0211173/UTM0073044	25/09/2017	12:51:56	12	1	HU																				Travelling	Travelling through the trail
Forest	RCNX	30 s	36N0211173/UTM0073044	26/09/2017	12:30:09	16	1	SAdM																				Travelling	Crossing the river
Forest	RCNX	30 s	36N0211173/UTM0073044	29/09/2017	16:46:48	19	6	NI	SA	BM	NE/ER	HU	UL															Travelling	Crossing the river
Forest	RCNX	30 s	36N0211173/UTM0073044	29/09/2017	16:47:25	20	10		SA	AdM	NE/ER	HU	UL	ET	LK	LA	PP	AG										Travelling	Crossing the river
Forest	RCNX	30 s	36N0211173/UTM0073044	29/09/2017	16:48:01	21	6									LA	PP	AG	LV	MU?	KI							Travelling	Crossing the river
Forest	RCNX	30 s	36N0211173/UTM0073044	29/09/2017	16:48:39	22	1														KI							Travelling	Running through the trail
Forest	RCNX	30 s	36N0211173/UTM0073044	29/09/2017	16:50:48	23	1															AdX						Travelling	Travelling through the trail
Forest	RCNX	30 s	36N0209897/UTM0072905	05/10/2017	08:11:26	20	2	BM	LA																			Travelling	Travelling through the trail
Forest	RCNX	30 s	36N0209897/UTM0072905	05/10/2017	09:55:50	21	7	AG	KW	SAdM	KB	UL	KT	KA														Travelling	Travelling through the trail
Forest	RCNX	30 s	36N0209897/UTM0072905	05/10/2017	09:57:13	22	5						KT	KA	LK	LV	ET											Travelling	Travelling through the trail
Forest	RCNX	30 s	36N0209897/UTM0072905	05/10/2017	10:00:46	23	1											KI										Travelling	Travelling through the trail
Forest	RCNX	30 s	36N0209897/UTM0072905	07/10/2017	07:28:20	31	1	KI?																				Other	Looking at the camera
Forest	RCNX	30 s	36N0209897/UTM0072905	08/10/2017	15:15:59	44	1	KI																				Grooming	Grooming itself on the trail
Forest	RCNX	30 s	36N0209897/UTM0072905	08/10/2017	15:16:35	45	1	KI																				Grooming	Grooming itself on the trail
Forest	RCNX	30 s	36N0209897/UTM0072905	08/10/2017	15:17:10	46	1	KI																				Resting	Resting on the trail
Forest	RCNX	30 s	36N0209897/UTM0072905	08/10/2017	15:17:52	47	1	KI																				Resting	Resting on the trail
Forest	RCNX	30 s	36N0209897/UTM0072905	08/10/2017	15:18:28	48	1	KI																				Resting	Resting on the trail
Forest	RCNX	30 s	36N0209897/UTM0072905	08/10/2017	15:19:09	49	1	KI																				Resting	Resting on the trail
Forest	RCNX	30 s	36N0209897/UTM0072905	08/10/2017	15:19:45	50	1	KI																				Grooming	Grooming itself on the trail
Forest	RCNX	30 s	36N0209897/UTM0072905	08/10/2017	15:20:20	51	1	KI																				Grooming	Grooming itself on the trail
Forest	RCNX	30 s	36N0209897/UTM0072905	08/10/2017	15:20:59	52	1	KI																				Travelling	Travelling through the trail
Forest	RCNX	30 s	36N0209897/UTM0072905	09/10/2017	08:45:14	56	2	LV	KI																			Travelling	Travelling through the trail
Forest	RCNX	30 s	36N0209897/UTM0072905	09/10/2017	15:44:10	58	3	ER	BM	LK																		Travelling	Travelling through the trail
Forest	RCNX	30 s	36N0209897/UTM0072905	09/10/2017	15:49:41	59	1				HU																	Travelling	Travelling through the trail
Forest	RCNX	30 s	36N0209897/UTM0072905	09/10/2017	16:07:25	60	1	UL																				Travelling	Travelling through the trail
Forest	RCNX	30 s	36N0209897/UTM0072905	09/10/2017	16:08:45	61	3	UL	ET	BM																		Grooming	Grooming, resting and dominating on the trail
Forest	RCNX	30 s	36N0209897/UTM0072905	09/10/2017	16:09:21	62	1		ET																			Travelling	Running through the trail
Forest	RCNX	30 s	36N0209897/UTM0072905	09/10/2017	16:18:09	63	4	AdX	AdX	KB	NE																	Travelling	Travelling through the trail
Forest	RCNX	30 s	36N0209897/UTM0072905	11/10/2017	14:03:52	68	2	NE	DT																			Travelling	Travelling through the trail
Forest	RCNX	30 s	36N0209897/UTM0072905	11/10/2017	17:58:46	72	3	KE?	KJ?	KW?																		Travelling	Travelling through the trail
Forest	RCNX	30 s	36N0209897/UTM0072905	11/10/2017	18:25:42	74	1	NE/ER																				Travelling	Travelling through the trail
Forest	RCNX	30 s	36N0209897/UTM0072905	12/10/2017	06:47:19	75	1	MU																				Travelling	Travelling through the trail
Forest	RCNX	30 s	36N0209897/UTM0072905	13/10/2017	15:40:15	79	2	KB?	SA																			Travelling	Travelling through the trail
Forest	RCNX	30 s	36N0209897/UTM0072905	14/10/2017	08:27:35	80	6	BM	GL	KW	PP	KJ	KE															Travelling	Travelling through the trail
Forest	RCNX	30 s	36N0209897/UTM0072905	14/10/2017	09:36:41	82	1	LA																				Travelling	Travelling through the trail
Forest	RCNX	30 s	36N0209897/UTM0072905	14/10/2017	10:59:42	83	1	KI																				Travelling	Travelling through the trail
Forest	RCNX	30 s	36N0209897/UTM0072905	15/10/2017	15:23:18	87	2	LA	BM																			Travelling	Travelling and resting on the trail
Forest	RCNX	30 s	36N0209897/UTM0072905	15/10/2017	15:24:02	88	5	LA	BM	LK	LV	PP																Travelling	Travelling and resting on the trail
Forest	RCNX	30 s	36N0209897/UTM0072905	15/10/2017	15:24:38	89	5	LA	BM	LK	LV	PP																Grooming	Grooming, travelling and resting on the trail
Forest	RCNX	30 s	36N0209897/UTM0072905	15/10/2017	15:25:13	90	4	LA		LK	LV	PP																Travelling	Travelling and resting on the trail
Forest	RCNX	30 s	36N0209897/UTM0072905	15/10/2017	15:25:48	91	2				LV	PP	KW															Travelling	Travelling and resting on the trail
Forest	RCNX	30 s	36N0209897/UTM0072905	15/10/2017	15:26:24	92	3						KW	KJ	KE													Travelling	Travelling and resting on the trail
Forest	RCNX	30 s	36N0209897/UTM0072905	16/10/2017	09:44:02	93	2	LV	KI																			Travelling	Travelling through the trail
Forest	RCNX	30 s	36N0209897/UTM0072905	17/10/2017	10:29:09	97	1	LV																				Other	Looking at the camera
Forest	RCNX	30 s	36N0209897/UTM0072905	17/10/2017	17:53:25	100	2	BM	PP																			Travelling	Travelling through the trail
Forest	RCNX	30 s	36N0209897/UTM0072905	18/10/2017	07:26:18	102	2	BM	PP																			Travelling	Travelling through the trail
Forest	RCNX	30 s	36N0211782/UTM0072477	03/10/2017	17:21:16	5	1	LV																				Travelling	Travelling through the trail
Forest	RCNX	30 s	36N0211782/UTM0072477	06/10/2017	10:27:37	11	7	GB	GO	GR	AdF	IX	SAdM	NE														Travelling	Travelling through the trail
Forest	RCNX	30 s	36N0211782/UTM0072477	06/10/2017	10:36:53	12	2	AdF	IX																			Travelling	Travelling through the trail
Forest	RCNX	30 s	36N0211782/UTM0072477	14/10/2017	18:10:50	57	1	JuvM																				Travelling	Travelling through the trail
Forest	RCNX	30 s	36N0211782/UTM0072477	14/10/2017	18:23:19	58	1	AdX																				Travelling	Travelling through the trail
Forest	RCNX	30 s	36N0211782/UTM0072477	14/10/2017	18:24:38	59	1		NE?																			Travelling	Travelling through the trail
Forest	RCNX	30 s	36N0211782/UTM0072477	14/10/2017	18:36:45	60	1	LV?																				Travelling	Travelling through the trail
Forest	RCNX	30 s	36N0209436/UTM0070218	06/10/2017	16:47:14	9	2	NI	AK																			Travelling	Travelling through the trail
Forest	RCNX	30 s	36N0209436/UTM0070218	06/10/2017	16:49:26	10	1			SAdX																		Travelling	Running through the trail
Forest	RCNX	30 s	36N0211484/UTM0070355	07/10/2017	07:24:40	9	5	AdX	AdM	AK	JuvX	SAdX																Travelling	Travelling through the trail
Forest	RCNX	30 s	36N0211484/UTM0070355	07/10/2017	07:25:30	10	2						AdX	JuvX														Travelling	Travelling through the trail
Forest	RCNX	30 s	36N0209158/UTM0072891	05/10/2017	17:46:44	11	1	KJ?																				Travelling	Running through the trail
Forest	RCNX	30 s	36N0209158/UTM0072891	06/10/2017	11:16:49	13	3	KW	KJ	KE																		Travelling	Travelling through the trail
Forest	RCNX	30 s	36N0209158/UTM0072891	11/10/2017	07:19:10	269	3	BM	LV	LK																		Travelling	Travelling through the trail
Forest	RCNX	30 s	36N0211349/UTM0071288	09/10/2017	09:06:48	55	1	NI																				Travelling	Running and crossing the transect
Forest	RCNX	30 s	36N0211173/UTM0073044	04/10/2017	11:45:47	16	3	GB	GO	GR																		Travelling	Crossing the river
Forest	RCNX	30 s	36N0211173/UTM0073044	05/10/2017	10:12:18	38	6	NE/ER	AdF	IX	LV?	NT?	NK?															Travelling	Crossing the river
Forest	RCNX	30 s	36N0211173/UTM0073044	05/10/2017	10:12:58	39	5		KT	KA	LV?	NT?	NK?															Travelling	Crossing the river
Forest	RCNX	30 s	36N0211173/UTM0073044	05/10/2017	10:20:13	40	4	NE/ER	GB	GO	GR																	Travelling	Crossing the river
Forest	RCNX	30 s	36N0211173/UTM0073044	05/10/2017	10:20:54	41	3		GB	GO	GR																	Travelling	Crossing the river
Forest	RCNX	30 s	36N0211173/UTM0073044	05/10/2017	16:08:25	43	2	NK?	NT?																			Travelling	Crossing the river
Forest	RCNX	30 s	36N0211173/UTM0073044	08/10/2017	13:53:56	48	3	PR	NE	UL																		Travelling	Crossing the river
Forest	RCNX	30 s	36N0211173/UTM0073044	09/10/2017	14:21:20	50	2	AdF	IX																			Travelling	Crossing the river
Forest	RCNX	30 s	36N0211173/UTM0073044	11/10/2017	09:37:00	65	2	GB	GO																			Travelling	Crossing the river
Forest	RCNX	30 s	36N0211173/UTM0073044	11/10/2017	09:37:39	66	3	GB	GO	GR																		Travelling	Crossing the river
Forest	RCNX	30 s	36N0211173/UTM0073044	14/10/2017	17:19:40	154	2	GB	GO																			Travelling	Travelling along side the river
Forest	RCNX	30 s	36N0211173/UTM0073044	16/10/2017	13:05:15	184	4	GB	GO	AdF	IX																	Travelling	Crossing the river
Forest	RCNX	30 s	36N0211173/UTM0073044	17/10/2017	09:42:26	185	2	GB	GO																			Travelling	Crossing the river
Forest	RCNX	05 s	36N0210451/UTM0073811	16/10/2017	07:42:18	17	1	LA																				Travelling	Travelling through the trail
Forest	RCNX	30 s	36N0209897/UTM0072905	22/10/2017	12:02:47	6	1	LA																				Travelling	Travelling through the trail
Forest	RCNX	30 s	36N0209897/UTM0072905	23/10/2017	06:33:31	7	3	KW ?	KJ ?	KE ?																		Travelling	Travelling through the trail
Forest	RCNX	30 s	36N0211782/UTM0072477	20/10/2017	07:07:38	28	2	GB?	GO?																			Travelling	Travelling through the trail
Forest	RCNX	30 s	36N0211782/UTM0072477	21/10/2017	14:24:59	32	1	UL																				Travelling	Travelling and running through the trail
Forest	RCNX	30 s	36N0211782/UTM0072477	21/10/2017	14:29:26	33	1	UL																				Resting	Resting on the piece of wood in the trail
Forest	RCNX	30 s	36N0211782/UTM0072477	21/10/2017	15:21:36	35	4	GB	GO	GR	AdF	IX																Travelling	Travelling through the trail
Forest	RCNX	30 s	36N0211782/UTM0072477	21/10/2017	15:22:49	36	2				AdF	IX																Travelling	Travelling through the trail
Forest	RCNX	30 s	36N0211782/UTM0072477	22/10/2017	08:03:23	39	2	UL	SH?																			Travelling	Running through the trail
Forest	RCNX	30 s	36N0211782/UTM0072477	24/10/2017	08:04:37	44	2	SAdF	GR																			Travelling	Travelling through the trail
Forest	RCNX	30 s	36N0211782/UTM0072477	24/10/2017	19:02:00	53	1	MU?																				Travelling	Travelling through the trail and the forest
Forest	RCNX	30 s	36N0211782/UTM0072477	25/10/2017	07:04:12	55	1	UL																				Travelling	Travelling through the trail
Forest	RCNX	30 s	36N0211782/UTM0072477	28/10/2017	17:36:05	60	4	SAdM	JuvM	AdF	IX																	Grooming	Grooming and travelling through the trail
Forest	RCNX	30 s	36N0211782/UTM0072477	30/10/2017	17:06:59	69	4	KB?	AG	KT	KA																	Travelling	Travelling through the trail
Forest	RCNX	30 s	36N0211782/UTM0072477	30/10/2017	17:12:10	70	2					SAdM	NE/ER															Travelling	Travelling through the trail
Forest	RCNX	30 s	36N0209436/UTM0070218	22/10/2017	07:35:38	15	1	MN?																				Travelling	Travelling through the trail
Forest	RCNX	30 s	36N0209436/UTM0070218	22/10/2017	07:36:51	16	2		AdM	AdM																		Travelling	Travelling through the trail
Forest	RCNX	30 s	36N0209436/UTM0070218	27/10/2017	13:51:16	32	5	AdF	AdF	AdM	SAdF	ZO?																Travelling	Travelling through the trail
Forest	RCNX	30 s	36N0209436/UTM0070218	27/10/2017	13:52:00	33	2					ZO?	MN															Travelling	Travelling through the trail
Forest	RCNX	30 s	36N0209436/UTM0070218	27/10/2017	13:52:39	34	2					ZO?	MN															Travelling	Travelling through the trail
Forest	RCNX	30 s	36N0209436/UTM0070218	29/10/2017	12:18:34	45	3	AdF	IX	JuvX																		Travelling	Travelling through the trail
Forest	RCNX	30 s	36N0209944/UTM0068803	18/10/2017	16:15:02	4	4	KM?	OY	AK	AL																	Travelling	Travelling through the trail
Forest	RCNX	20 s	36N0209944/UTM0068803	18/10/2017	16:15:39	5	3				AL	ZO	MN															Travelling	Travelling through the trail
Forest	RCNX	05 s	36N0209944/UTM0068803	28/10/2017	14:39:25	18	1	AdM																				Travelling	Travelling through the trail
Forest	RCNX	30 s	36N0211484/UTM0070355	23/10/2017	13:24:28	83	7	AdF	AdM	JuvX	AdF	JuvM	IF	AdX														Travelling	Crossing the trail junction
Forest	RCNX	30 s	36N0211484/UTM0070355	23/10/2017	13:25:18	84	3								AdM	OY	AK											Travelling	Crossing the trail junction
Forest	RCNX	30 s	36N0209158/UTM0072891	20/10/2017	12:49:51	10	3	LA	LK	KI																		Travelling	Travelling through the trail
Forest	RCNX	30 s	36N0209158/UTM0072891	22/10/2017	15:13:17	15	2	GL	PP																			Travelling	Travelling through the trail
Forest	RCNX	30 s	36N0209158/UTM0072891	22/10/2017	15:13:54	16	1			JuvF																		Travelling	Travelling through the trail
Forest	RCNX	30 s	36N0211349/UTM0071288	19/10/2017	16:19:51	13	4	OY	MN	AdM	AK																	Travelling	Travelling and chewing through the transect
Forest	RCNX	30 s	36N0211349/UTM0071288	19/10/2017	16:20:30	14	2					JuvF	AdF															Travelling	Travelling through the transect
Forest	RCNX	30 s	36N0211349/UTM0071288	19/10/2017	16:24:58	15	1							JuvX														Travelling	Travelling through the transect
Forest	RCNX	30 s	36N0211349/UTM0071288	19/10/2017	16:30:28	16	3	AdF	IX	JuvM																		Travelling	Travelling through the transect
Forest	RCNX	30 s	36N0211349/UTM0071288	19/10/2017	17:15:20	17	2	AdF	IX																			Travelling	Travelling through the transect
Forest	RCNX	30 s	36N0211173/UTM0073044	20/10/2017	17:49:57	27	2	GB	GO																			Travelling	Travelling alongside the river
Forest	RCNX	30 s	36N0211173/UTM0073044	22/10/2017	09:51:49	40	3	GB	GO	GR																		Travelling	Travelling alongside the river
Forest	RCNX	30 s	36N0211173/UTM0073044	22/10/2017	09:52:43	41	3	GB	GO	GR																		Travelling	Travelling alongside the river
Forest	RCNX	30 s	36N0211173/UTM0073044	22/10/2017	14:44:55	42	5	AdF	IX	AdF	IX	JuvX																Travelling	Travelling alongside the river
Forest	RCNX	30 s	36N0211173/UTM0073044	23/10/2017	18:05:14	43	3	GB	GO	GR																		Travelling	Crossing the water
Forest	RCNX	30 s	36N0211173/UTM0073044	23/10/2017	18:05:53	44	1			GR																		Travelling	Travelling alongside the river
Forest	RCNX	30 s	36N0211173/UTM0073044	25/10/2017	08:59:11	47	1	KB																				Travelling	Crossing the water
Forest	RCNX	30 s	36N0211173/UTM0073044	25/10/2017	09:56:33	48	3	GB	GO	GR																		Travelling	Travelling alongside the river
Forest	RCNX	30 s	36N0211173/UTM0073044	25/10/2017	09:57:14	49	3	GB	GO	GR																		Travelling	Crossing the water
Forest	RCNX	30 s	36N0211173/UTM0073044	31/10/2017	08:51:20	54	2	AG	KB																			Sitting	Sitting along side the river
Forest	RCNX	30 s	36N0211173/UTM0073044	31/10/2017	08:51:59	55	4	AG	KB	KT	KA																	Grooming	Grooming themselves, sitting and travelling through the logged area
Forest	RCNX	30 s	36N0211173/UTM0073044	31/10/2017	08:52:36	56	4	AG	KB	KT	KA																	Travelling	Crossing the water
Forest	RCNX	05 s	36N0210451/UTM0073811	22/10/2017	18:51:12	14	1	AdM																				Travelling	Travelling through the trail
Forest	RCNX	13 s	36N0210451/UTM0073811	26/10/2017	17:42:14	19	2	BM	KI																			Travelling	Travelling through the trail
Forest	RCNX	30 s	36N0209897/UTM0072905	08/11/2017	09:25:37	15	3	AdF	IX	JuvM																		Other	Drinking water from the trail
Forest	RCNX	30 s	36N0209897/UTM0072905	08/11/2017	09:26:13	16	1			JuvM																		Other	Looking at the camera
Forest	RCNX	30 s	36N0209436/UTM0070218	05/11/2017	18:40:53	22	6	KL?	CL	AL?	NI	OY	AK															Resting	Resting and travelling through the trail
Forest	RCNX	30 s	36N0209436/UTM0070218	05/11/2017	18:41:40	23	6		CL	AL?	NI	OY	AK	NI														Resting	Resting and travelling through the trail
Forest	RCNX	30 s	36N0209436/UTM0070218	05/11/2017	18:42:20	24	1							NI														Resting	Resting on the trail
Forest	RCNX	30 s	36N0209436/UTM0070218	05/11/2017	18:43:32	25	5		CL	AL?		OY	AK	NI														Resting	Resting and travelling through the trail
Forest	RCNX	30 s	36N0209436/UTM0070218	11/11/2017	16:18:56	41	2	AdF	IX																			Resting	Resting and travelling through the trail
Forest	RCNX	30 s	36N0209436/UTM0070218	11/11/2017	16:19:49	42	2	AdF	IX																			Resting	Resting and travelling through the trail
Forest	RCNX	30 s	36N0209436/UTM0070218	11/11/2017	16:22:36	43	2			MN	AdF																	Travelling	Travelling and crossing the trail
Forest	RCNX	30 s	36N0211173/UTM0073044	08/11/2017	11:34:07	5	3	GB	GO	GR																		Travelling	Travelling through the transect
Forest	RCNX	19 s	36N0210451/UTM0073811	05/11/2017	13:13:28	7	2	ET	KW																			Foraging	Travelling and feeding on the trail
Forest	RCNX	30 s	36N0209897/UTM0072905	16/11/2017	15:15:46	5	1	KB																				Travelling	Travelling through the trail
Forest	RCNX	30 s	36N0209897/UTM0072905	20/11/2017	08:18:14	9	1	SAdF																				Travelling	Crossing the trail
Forest	RCNX	30 s	36N0210199/UTM0069935	20/11/2017	18:08:54	11	11	CL	ZO	OY/KM?	MN	DA	KM/OY?	SAdX	AK	JuvNI-3?	AdFNI-5?	IX										Travelling	Running through the maize garden
Forest	RCNX	30 s	36N0210199/UTM0069935	20/11/2017	18:09:32	12	5							SAdX	AK	JuvNI-3?	AdFNI-5?	IX	NI									Travelling	Travelling throuh the maize garden
Garden	RCNX	30 s	36N0209039/UTM0075784	18/11/2017	18:17:29	8	1	AdM																				Travelling	Travelling to the garden
Garden	RCNX	30 s	36N0209039/UTM0075784	18/11/2017	18:21:04	9	1	AdM																				Travelling	Travelling through the maize garden
Garden	RCNX	30 s	36N0209039/UTM0075784	20/11/2017	12:48:45	13	1	AdM																				Travelling	Travelling throuh the maize garden
Forest	Bushnell	60 s	36N0210716/UTM0070605	14/11/2017	14:54:52	11140002	1	AdX																				Travelling	Travelling through the trail
Forest	Bushnell	60 s	36N0210716/UTM0070605	24/11/2017	16:31:30	11240033	6	LA	ET	BM	GZ	KI	UL															Travelling	Travelling through trail
Forest	RCNX	30 s	36N0209427/UTM0070203	13/11/2017	14:39:05	8	4	AdX	JuvX	AdF	IX																	Travelling	Travelling through the trail
Forest	RCNX	30 s	36N0211484/UTM0070355	14/11/2017	17:40:06	5	3	CL	GG	IF																		Travelling	Travelling through the trail
Forest	RCNX	30 s	36N0211484/UTM0070355	14/11/2017	17:40:49	6	1	CL																				Travelling	Crossing the trail
Forest	RCNX	30 s	36N0211484/UTM0070355	21/11/2017	06:35:43	23	1	AdM																				Travelling	Travelling through the trail
Forest	RCNX	30 s	36N0211484/UTM0070355	26/11/2017	13:06:00	35	4	NI	DA	KM?	AdF																	Travelling	Travelling through the trail
Forest	RCNX	30 s	36N0211484/UTM0070355	26/11/2017	13:06:38	36	3		DA	KM?		AdM																Resting	Resting and travelling through the trail
Forest	RCNX	30 s	36N0211349/UTM0071288	26/11/2017	13:13:25	94	2	AdM	SAdM																			Travelling	Travelling through the transect
Forest	RCNX	30 s	36N0211173/UTM0073044	18/11/2017	16:01:27	20	1	SAdM																				Travelling	Travelling on the trail
Forest	RCNX	30 s	36N0211173/UTM0073044	18/11/2017	16:07:39	21	3	GB	GO	GR																		Travelling	Crossing the water
Forest	RCNX	30 s	36N0211173/UTM0073044	18/11/2017	16:08:21	22	2	GB	GO																			Travelling	Travelling on the trail
Forest	RCNX	30 s	36N0211173/UTM0073044	22/11/2017	11:10:13	49	9	AG	ET	UL	HU	SA	JuvX	NE	KT	KA												Travelling	Crossing the water
Forest	RCNX	30 s	36N0211173/UTM0073044	22/11/2017	11:10:54	50	9			UL	HU	SA	JuvX	NE	KT	KA	ER	KB										Travelling	Crossing the water
Forest	RCNX	30 s	36N0211173/UTM0073044	22/11/2017	11:11:31	51	7								KT	KA	ER	KB	GB	GO	GR							Travelling	Crossing the water
Forest	RCNX	30 s	36N0211173/UTM0073044	22/11/2017	11:12:11	52	3											KB	GB	GO	GR							Travelling	Crossing the water
Forest	RCNX	30 s	36N0211173/UTM0073044	22/11/2017	11:12:48	53	1														GR							Travelling	Crossing the water
Forest	RCNX	30 s	36N0211173/UTM0073044	22/11/2017	11:24:04	54	3	PR	AdFNI-3?	IX																		Travelling	Crossing the water
Forest	RCNX	30 s	36N0211173/UTM0073044	22/11/2017	12:08:59	56	6	AdF	IX	KP	AdF	IX	JuvX															Travelling	Crossing the water
Forest	RCNX	30 s	36N0211173/UTM0073044	22/11/2017	12:09:53	57	3				AdF	IX	JuvX															Travelling	Crossing the water
Forest	RCNX	30 s	36N0211173/UTM0073044	25/11/2017	10:49:53	119	3	KT	KA	AG																		Travelling	Travelling through the transect
Forest	RCNX	30 s	36N0211173/UTM0073044	25/11/2017	10:50:04	120	3	KT	KA	AG																		Travelling	Travelling through the transect
Forest	RCNX	26 s	36N0209033/UTM0070878	26/11/2017	15:27:28	10	6	JuvF	AdF	IX	JuvNI-3	AdFNI-5	IX															Foraging	Eating honey
Forest	RCNX	05 s	36N0209033/UTM0070878	26/11/2017	15:31:34	11	6	JuvF	AdF	IX	JuvNI-3	AdFNI-5	IX															Foraging	Eating honey
Forest	RCNX	08 s	36N0209033/UTM0070878	26/11/2017	15:32:11	12	6	JuvF	AdF	IX	JuvNI-3	AdFNI-5	IX															Foraging	Eating honey
Forest	RCNX	17 s	36N0209033/UTM0070878	26/11/2017	15:33:25	13	6	JuvF	AdF	IX	JuvNI-3	AdFNI-5	IX															Foraging	Eating honey
Forest	RCNX	04 s	36N0209033/UTM0070878	26/11/2017	15:35:08	14	4	JuvF			JuvNI-3	AdFNI-5	IX															Foraging	Eating honey
Forest	RCNX	11 s	36N0209033/UTM0070878	26/11/2017	15:36:15	15	6	JuvX	AdF	IX	JuvNI-3	AdFNI-5	IX															Foraging	Eating honey
Forest	RCNX	04 s	36N0209033/UTM0070878	26/11/2017	15:37:26	16	3				JuvNI-3	AdFNI-5	IX															Foraging	Eating honey
Forest	RCNX	05 s	36N0209033/UTM0070878	26/11/2017	15:39:23	17	3				JuvNI-3	AdFNI-5	IX															Foraging	Eating honey
Forest	RCNX	29 s	36N0209033/UTM0070878	26/11/2017	15:41:11	18	3				JuvNI-3	AdFNI-5	IX															Foraging	Eating honey
Forest	RCNX	05 s	36N0209033/UTM0070878	26/11/2017	15:42:38	19	1	JuvX																				Travelling	Travelling on the forest
Forest	RCNX	15 s	36N0209033/UTM0070878	26/11/2017	15:45:55	20	2	KS	IX																			Travelling	Travelling on groung and smelling on the tree log with honey
Forest	RCNX	30 s	36N0209897/UTM0072905	03/12/2017	11:01:05	26	1	LA																				Travelling	Crossing the trail
Forest	RCNX	30 s	36N0209897/UTM0072905	03/12/2017	11:01:40	27	1		LV																			Travelling	Crossing the trail
Forest	RCNX	30 s	36N0209897/UTM0072905	03/12/2017	11:02:25	28	1			LK																		Travelling	Crossing the trail
Forest	RCNX	30 s	36N0209897/UTM0072905	04/12/2017	07:21:17	31	3	GR	GB	GO																		Travelling	Crossing the trail
Forest	RCNX	30 s	36N0209897/UTM0072905	07/12/2017	09:16:26	37	1	KI																				Travelling	Crossing the trail
Forest	RCNX	30 s	36N0209897/UTM0072905	07/12/2017	09:17:21	38	2		PP	BM																		Travelling	Crossing the trail
Forest	RCNX	30 s	36N0209897/UTM0072905	07/12/2017	09:20:42	39	1				LK																	Sitting	Sitting and travelling through the trail
Forest	RCNX	30 s	36N0209897/UTM0072905	07/12/2017	09:21:46	40	2				LK	AdM																Travelling	Crossing the trail
Forest	RCNX	30 s	36N0209897/UTM0072905	07/12/2017	09:33:17	41	1	NE																				Travelling	Crossing the trail
Forest	RCNX	30 s	36N0209897/UTM0072905	07/12/2017	09:34:17	42	1		LA																			Travelling	Crossing the trail
Forest	RCNX	30 s	36N0209897/UTM0072905	07/12/2017	09:34:57	43	3		AdX	AdM	MU																	Travelling	Crossing the trail
Forest	RCNX	30 s	36N0209897/UTM0072905	07/12/2017	09:36:04	44	2					LV																Travelling	Crossing the trail
Forest	RCNX	30 s	36N0209897/UTM0072905	07/12/2017	10:08:53	45	2	NE	UL																			Travelling	Crossing the trail
Forest	RCNX	30 s	36N0209897/UTM0072905	07/12/2017	10:09:49	46	2			KW	MU																	Travelling	Crossing the trail
Forest	RCNX	30 s	36N0209897/UTM0072905	07/12/2017	10:11:39	47	1					DT																Travelling	Crossing the trail
Forest	RCNX	30 s	36N0209897/UTM0072905	07/12/2017	10:34:09	48	1	KW																				Travelling	Crossing the trail
Forest	RCNX	30 s	36N0209897/UTM0072905	07/12/2017	10:35:52	49	2		LV	PP?																		Travelling	Crossing the trail
Forest	RCNX	30 s	36N0209897/UTM0072905	07/12/2017	10:36:31	50	1				KI																	Other	Looking at the camera
Forest	RCNX	30 s	36N0209897/UTM0072905	09/12/2017	11:57:06	53	3	PR	AdF	IX																		Travelling	Crossing the trail
Forest	RCNX	30 s	36N0210199/UTM0069935	06/12/2017	18:06:19	17	5	AdM	DA	SAdF	AdM	AdF																Travelling	Travelling through the trail
Forest	RCNX	30 s	36N0210199/UTM0069935	06/12/2017	18:06:59	18	4				AdM	AdF	AdM	MN														Travelling	Travelling through the trail
Garden	RCNX	30 s	36N0209039/UTM0075784	29/11/2017	17:12:00	12	2	AdM	ET																			CropForaging	Feeding on maize comb and travelling through the garden
Garden	RCNX	30 s	36N0209039/UTM0075784	29/11/2017	17:28:12	13	1	KW																				Travelling	Travelling in the garden
Forest	RCNX	30 s	36N0211782/UTM0072477	29/11/2017	14:33:18	22	1	MU																				Travelling	Travelling through the trail
Forest	RCNX	30 s	36N0211782/UTM0072477	30/11/2017	07:43:14	23	1	MU																				Travelling	Travelling through the trail
Forest	RCNX	30 s	36N0211782/UTM0072477	05/12/2017	06:45:34	40	1	UL?																				Travelling	Travelling through the trail
Forest	RCNX	30 s	36N0211782/UTM0072477	05/12/2017	07:49:44	41	3	NE	NT	NK																		Travelling	Travelling through the trail
Forest	RCNX	30 s	36N0209436/UTM0070218	28/11/2017	08:11:03	6	1	SAdF																				Travelling	Travelling through the trail
Garden	RCNX	30 s	36N0208657/UTM0075774	30/11/2017	14:38:37	7	6	ET	AdM	KW	GL	NE	NI															Travelling	Travelling through the maize garden
Garden	RCNX	30 s	36N0208657/UTM0075774	30/11/2017	14:39:15	8	1							NI														Travelling	Travelling through the maize garden
Forest	RCNX	30 s	36N0209158/UTM0072891	29/11/2017	10:13:29	14	4	KJ	KE	KN	KW																	Travelling	Travelling through the trail
Forest	RCNX	30 s	36N0209158/UTM0072891	01/12/2017	12:19:16	32	2	KI	GL																			Travelling	Travelling through the trail
Forest	RCNX	30 s	36N0209158/UTM0072891	02/12/2017	13:09:08	35	2	AdM	AdM																			Travelling	Travelling through the trail
Forest	RCNX	30 s	36N0211173/UTM0073044	02/12/2017	12:57:12	60	3	AdF	IX	JuvX																		Travelling	Travelling through the trail
Forest	RCNX	24 s	36N0209033/UTM0070878	2017-12-03	13:57:23	8	4	OY	DA	ZO	MN																	Travelling	Travelling in the forest
Forest	RCNX	9 s	36N0209033/UTM0070878	2017-12-03	13:58:55	9	4	OY	DA	ZO	MN																	Travelling	Travelling in the forest
Forest	RCNX	4 s	36N0209033/UTM0070878	2017-12-03	13:59:55	10	4	OY	DA	ZO	MN																	Travelling	Travelling in the forest
Forest	RCNX	9 s	36N0209033/UTM0070878	2017-12-03	14:03:38	11	4	OY	DA	ZO	MN																	Foraging	Eating honey and travelling in the forest
Forest	RCNX	9 s	36N0209033/UTM0070878	2017-12-03	14:04:47	12	4	OY	DA	ZO	MN																	Foraging	Eating honey and travelling in the forest
Forest	RCNX	7 s	36N0209033/UTM0070878	2017-12-03	14:06:14	13	4	OY	DA	ZO	MN																	Foraging	Eating honey and travelling in the forest
Forest	RCNX	18 s	36N0209033/UTM0070878	2017-12-03	14:08:20	14	4	OY	DA	ZO	MN																	Foraging	Eating honey and travelling in the forest
Forest	RCNX	6 s	36N0209033/UTM0070878	2017-12-03	14:10:34	15	1				MN																	Travelling	Travelling in the forest
Garden	RCNX	30 s	36N0209039/UTM0075784	13/12/2017	19:20:37	5	1	BM																				Travelling	Travelling through the garden
Garden	RCNX	30 s	36N0209039/UTM0075784	13/12/2017	19:27:14	6	1	AdM																				Travelling	Travelling through the garden
Garden	RCNX	30 s	36N0209039/UTM0075784	13/12/2017	19:27:55	7	1	AdM																				Travelling	Travelling through the garden
Forest	RCNX	30 s	36N0211782/UTM0072477	20/12/2017	14:13:47	73	4	KT	KA	KP	NE																	Foraging	Feeding and travelling through the trail
Forest	RCNX	30 s	36N0211782/UTM0072477	25/12/2017	06:44:51	81	1	MU																				Travelling	Travelling through the trail
Forest	RCNX	30 s	36N0211782/UTM0072477	25/12/2017	07:12:59	82	3	AdF	IF	SAdX																		Travelling	Crossing the trail
Forest	RCNX	30 s	36N0211782/UTM0072477	25/12/2017	08:20:09	86	1	SH																				Travelling	Travelling through the trail
Forest	RCNX	30 s	36N0211782/UTM0072477	26/12/2017	07:40:18	106	2	AdF	IX																			Travelling	Crossing the trail
Forest	RCNX	30 s	36N0211782/UTM0072477	26/12/2017	17:14:09	109	6	GB	GO	GR	JuvM	AdF?	IX															Travelling	Travelling through the trail
Garden	RCNX	30 s	36N0208657/UTM0075774	14/12/2017	17:53:29	50	1	AG																				Resting	Resting on the maize garden
Garden	RCNX	30 s	36N0208657/UTM0075774	14/12/2017	17:54:16	51	2	AG	HU																			Resting	Resting on the maize garden
Garden	RCNX	30 s	36N0208657/UTM0075774	14/12/2017	17:54:51	52	2		HU	GL																		Travelling	Travelling and resting on the maize garden
Garden	RCNX	30 s	36N0208657/UTM0075774	14/12/2017	17:55:56	53	2		HU		KW																	CropForaging	Travelling, feeding on maize stem and resting on the maize garden
Garden	RCNX	30 s	36N0208657/UTM0075774	14/12/2017	17:56:45	54	2		HU		KW																	CropForaging	Travelling, feeding on maize stem and resting on the maize garden
Garden	RCNX	30 s	36N0208657/UTM0075774	14/12/2017	17:58:00	55	1		HU																			CropForaging	Feeding on maize stem and travelling through the maize garden
Forest	RCNX	30 s	36N0211173/UTM0073044	19/12/2017	17:25:48	207	3	GB	GO	GR																		Travelling	Crossing the river
Forest	RCNX	30 s	36N0211173/UTM0073044	19/12/2017	17:26:28	208	3	GB	GO	GR																		Travelling	Travelling on the trail
Forest	RCNX	30 s	36N0211173/UTM0073044	20/12/2017	12:41:17	209	4	KT?	KA?	KP	NE																	Travelling	Crossing the river
Forest	RCNX	30 s	36N0211173/UTM0073044	20/12/2017	12:41:54	210	2			KP	NE																	Travelling	Travelling on the trail
Forest	RCNX	30 s	36N0211173/UTM0073044	20/12/2017	12:43:02	211	1				NE																	Travelling	Travelling through the transect
Forest	RCNX	30 s	36N0211173/UTM0073044	21/12/2017	14:34:07	239	1	MU																				Travelling	Travelling through the muddy place
Forest	RCNX	30 s	36N0211173/UTM0073044	28/12/2017	10:46:20	251	3	KT?	KA?	KP																		Travelling	Travelling through the transect
Garden	RCNX	30 s	36N0208182/UTM0075751	25/12/2017	18:33:39	150	1	NE/ER																				CropForaging	Feeding on maize on the garden
Forest	RCNX	30 s	36N0209897/UTM0072905	30/12/2017	07:01:14	4	1	SAdM																				Travelling	Travelling through the trail
Forest	RCNX	30 s	36N0209897/UTM0072905	30/12/2017	09:28:28	10	1	SA																				Travelling	Travelling through the trail
Forest	RCNX	30 s	36N0209897/UTM0072905	30/12/2017	09:29:50	11	1	SA																				Travelling	Travelling through the trail
Forest	RCNX	30 s	36N0209897/UTM0072905	31/12/2017	11:21:14	12	1	GN?																				Travelling	Travelling through the trail
Forest	RCNX	30 s	36N0209897/UTM0072905	03/01/2018	16:33:11	16	2	HU	AG																			Travelling	Travelling through the trail
Forest	RCNX	30 s	36N0209897/UTM0072905	06/01/2018	10:30:24	27	10	AdM	AdM	KW	SAdM	BM	AdM	AdM	LK	AdF	IX											Travelling	Travelling through the trail
Forest	RCNX	30 s	36N0209897/UTM0072905	06/01/2018	10:31:02	28	10						AdM	AdM	LK	AdF	IX	KJ	KE	KN	LV	KI						Travelling	Travelling through the trail
Forest	RCNX	30 s	36N0209897/UTM0072905	06/01/2018	10:35:04	29	1																GN?					Travelling	Travelling through the trail
Forest	RCNX	30 s	36N0209897/UTM0072905	06/01/2018	10:35:41	30	1																	DT				Travelling	Travelling through the trail
Forest	RCNX	30 s	36N0209897/UTM0072905	07/01/2018	16:03:50	31	1	AdF																				Travelling	Travelling through the trail
Forest	RCNX	30 s	36N0209897/UTM0072905	07/01/2018	16:44:01	32	1	AdF																				Travelling	Travelling through the trail
Forest	RCNX	30 s	36N0209897/UTM0072905	08/01/2018	08:56:11	33	1	AdF																				Travelling	Travelling through the trail
Forest	RCNX	30 s	36N0211782/UTM0072477	28/12/2017	17:34:54	10	5	UL	SAdX	MU	NE	AdX																Foraging	Feeding and crossing through trail
Forest	RCNX	30 s	36N0211782/UTM0072477	28/12/2017	17:35:43	11	3		SAdX			AdX	AdX															Travelling	Crossing the trail
Forest	RCNX	30 s	36N0211782/UTM0072477	28/12/2017	17:37:21	12	1							LA														Travelling	Crossing the trail
Forest	RCNX	30 s	36N0211782/UTM0072477	28/12/2017	17:39:19	13	6								AdX	AdF	IX	AdF	IX	PR?								Travelling	Crossing the trail
Forest	RCNX	30 s	36N0211782/UTM0072477	29/12/2017	07:01:35	14	1	MU																				Travelling	Crossing the trail
Forest	RCNX	30 s	36N0211782/UTM0072477	01/01/2018	10:41:16	31	4	AdF	IX	AdF	IX																	Travelling	Travelling through the trail
Forest	RCNX	30 s	36N0211782/UTM0072477	01/01/2018	11:37:16	32	4	AdF	IX	AdF	IX																	Travelling	Crossing the trail
Forest	RCNX	30 s	36N0211782/UTM0072477	01/01/2018	13:30:29	33	2	AdF	IX																			Travelling	Crossing the trail
Forest	RCNX	30 s	36N0211782/UTM0072477	01/01/2018	15:41:59	34	1	AdF																				Travelling	Travelling through the trail
Forest	RCNX	30 s	36N0211782/UTM0072477	01/01/2018	16:00:19	35	1	UL?																				Travelling	Travelling through the trail
Forest	RCNX	30 s	36N0211782/UTM0072477	01/01/2018	17:11:09	36	2	AdF	IX																			Travelling	Travelling through the trail
Forest	RCNX	30 s	36N0211782/UTM0072477	01/01/2018	17:12:20	37	3	AdF	IX	JuvM																		Travelling	Travelling through the trail
Forest	RCNX	30 s	36N0211782/UTM0072477	02/01/2018	06:47:15	38	1	MU																				Travelling	Travelling through the trail
Forest	RCNX	30 s	36N0211782/UTM0072477	04/01/2018	16:36:50	52	2	UL	NE																			Travelling	Travelling through the trail
Forest	RCNX	30 s	36N0209436/UTM0070218	07/01/2018	14:00:23	29	1	AdM																				Travelling	Travelling through the trail
Forest	RCNX	30 s	36N0209436/UTM0070218	07/01/2018	15:27:39	30	1	AK																				Travelling	Travelling through the trail
Forest	RCNX	30 s	36N0209436/UTM0070218	07/01/2018	17:35:50	31	1	KL?																				Travelling	Travelling through the trail
Forest	RCNX	30 s	36N0209436/UTM0070218	07/01/2018	17:36:45	32	1		OY?																			Travelling	Travelling through the trail
Forest	RCNX	30 s	36N0209158/UTM0072891	05/01/2018	17:27:51	45	2	ER?	HU																			Travelling	Travelling through the trail
Forest	RCNX	30 s	36N0209158/UTM0072891	05/01/2018	17:31:37	46	1			KI																		Travelling	Travelling through the trail
Forest	RCNX	30 s	36N0209158/UTM0072891	05/01/2018	17:38:53	47	4	KW	BM	KE	KN																	Travelling	Travelling through the trail
Forest	RCNX	30 s	36N0209158/UTM0072891	05/01/2018	17:39:32	48	7	KW	BM	KE	KN	ET	KJ	LK														Travelling	Travelling through the trail
Forest	RCNX	30 s	36N0209158/UTM0072891	05/01/2018	17:40:18	49	6	KW		KE		ET	KJ	LK	LV													Resting	Resting and travelling through the trail
Forest	RCNX	30 s	36N0209158/UTM0072891	05/01/2018	17:40:56	50	4					ET		LK	LV													Resting	Resting and travelling through the trail
Forest	RCNX	30 s	36N0209158/UTM0072891	06/01/2018	11:01:13	53	1	AdX																				Travelling	Travelling through the trail
Forest	RCNX	30 s	36N0209158/UTM0072891	06/01/2018	18:48:19	54	3	NE	MJ?MD?	MD?																		Travelling	Travelling through the trail
Forest	RCNX	30 s	36N0209158/UTM0072891	06/01/2018	18:48:59	55	1				MB																	Travelling	Travelling through the trail
Forest	RCNX	30 s	36N0209158/UTM0072891	10/01/2018	07:14:23	76	1	KI																				Travelling	Travelling through the trail
Forest	RCNX	30 s	36N0209158/UTM0072891	10/01/2018	07:15:01	77	3	KI	PP	BM																		Travelling	Travelling through the trail
Forest	RCNX	30 s	36N0211173/UTM0073044	30/12/2017	12:29:42	12	3	GB	GO	GR																		Travelling	Crossing the river
Forest	RCNX	30 s	36N0211173/UTM0073044	05/01/2018	14:22:17	20	3	UL	DT	GN																		Travelling	Travelling through the trail
Forest	RCNX	30 s	36N0211173/UTM0073044	06/01/2018	16:14:56	21	3	GB	GO	GR																		Travelling	Travelling through the trail
Forest	RCNX	30 s	36N0211173/UTM0073044	07/01/2018	07:22:28	24	1	GZ?																				Travelling	Crossing the river
Forest	RCNX	30 s	36N0209897/UTM0072905	10/01/2018	16:15:20	6	2	KB	MU																			Travelling	Travelling through the trail
Forest	RCNX	30 s	36N0209897/UTM0072905	11/01/2018	10:45:01	8	12	ER	HU	ET	LA	PR?	NE	DT	AG	UL	AdF	IX	NI	NI								Travelling	Travelling through the trail
Forest	RCNX	30 s	36N0209897/UTM0072905	11/01/2018	10:45:39	9	6					PR?	NE	DT	AG	UL					AdF	KT	KA					Travelling	Travelling through the trail
Forest	RCNX	30 s	36N0209897/UTM0072905	11/01/2018	10:46:14	10	4					PR?										KT	KA	BM	NI	NI	KW	Travelling	Travelling through the trail
Forest	RCNX	30 s	36N0209897/UTM0072905	11/01/2018	10:46:50	11	4	JuvX				PR?										KT	KA		NI		KW	Travelling	Travelling through the trail
Forest	RCNX	30 s	36N0209897/UTM0072905	11/01/2018	10:47:35	12	1																				KW	Travelling	Travelling through the trail
Forest	RCNX	30 s	36N0209897/UTM0072905	11/01/2018	18:17:17	16	1	KW?																				Travelling	Travelling through the trail
Forest	RCNX	30 s	36N0209897/UTM0072905	14/01/2018	08:47:04	21	5	HU?	NE?	DT	KI	PP																Travelling	Travelling through the trail
Forest	RCNX	30 s	36N0209897/UTM0072905	14/01/2018	08:47:40	22	6		NE?	DT	KI	PP	LK	AdF														Travelling	Travelling through the trail
Forest	RCNX	30 s	36N0209897/UTM0072905	14/01/2018	08:48:26	23	8						LK		SAdM	AdM	KE	KN	KJ	GN?	KW							Travelling	Travelling through the trail
Forest	RCNX	30 s	36N0209897/UTM0072905	14/01/2018	08:49:02	24	7										KE	KN	KJ	GN?	KW	PR?	ER?					Travelling	Travelling through the trail
Forest	RCNX	30 s	36N0209897/UTM0072905	14/01/2018	08:49:40	25	7													GN?	KW	PR?	ER?	AdM	BM	LA?	AG	Travelling	Travelling through the trail
Forest	RCNX	30 s	36N0209897/UTM0072905	14/01/2018	08:54:38	27	2									AdF	IX											Travelling	Travelling through the trail
Forest	RCNX	30 s	36N0209897/UTM0072905	16/01/2018	16:16:35	30	1	KB																				Travelling	Travelling through the trail
Forest	RCNX	30 s	36N0209897/UTM0072905	17/01/2018	16:25:31	39	1	SA																				Travelling	Travelling through the trail
Forest	RCNX	30 s	36N0209897/UTM0072905	19/01/2018	12:52:59	46	3	AdF	IX	AdF																		Travelling	Travelling through the trail
Forest	RCNX	30 s	36N0209897/UTM0072905	21/01/2018	08:56:25	52	1	KI																				Travelling	Running through the trail
Forest	RCNX	30 s	36N0209897/UTM0072905	22/01/2018	12:12:48	56	3	LA	GN?	BM																		Travelling	Travelling through the trail
Forest	RCNX	30 s	36N0209897/UTM0072905	22/01/2018	12:13:34	57	2		AdF	BM																		Travelling	Travelling through the trail
Forest	RCNX	30 s	36N0209897/UTM0072905	22/01/2018	12:17:12	58	2				ET	KB																Travelling	Travelling through the trail
Forest	RCNX	30 s	36N0209897/UTM0072905	22/01/2018	14:08:52	60	3	GB	GO	GR																		Travelling	Travelling through the trail
Forest	RCNX	30 s	36N0209897/UTM0072905	25/01/2018	11:11:09	68	1	DT																				Travelling	Travelling through the trail
Forest	RCNX	30 s	36N0209897/UTM0072905	25/01/2018	12:29:48	69	1	DT																				Travelling	Travelling through the trail
Forest	RCNX	30 s	36N0209897/UTM0072905	25/01/2018	12:31:05	70	4		AdX	KT	KA	KB																Travelling	Travelling through the trail
Forest	RCNX	30 s	36N0209897/UTM0072905	25/01/2018	12:31:46	71	6	DT		KT	KA	KB	HU	AdX														Travelling	Travelling through the trail
Forest	RCNX	30 s	36N0209897/UTM0072905	25/01/2018	12:35:20	72	1								LK													Travelling	Travelling through the trail
Forest	RCNX	30 s	36N0209897/UTM0072905	25/01/2018	12:38:26	73	3									MJ	MD	MB										Travelling	Travelling through the trail
Forest	RCNX	30 s	36N0210199/UTM0069935	17/01/2018	08:28:39	20	8	OY	KL	ZO	MN	CL	AdF	IX	JuvX													Travelling	Travelling through the trail
Forest	RCNX	30 s	36N0210199/UTM0069935	17/01/2018	08:33:48	21	2									AK	SAdX											Travelling	Travelling through the trail
Forest	RCNX	30 s	36N0209470/UTM0073906	16/01/2018	17:03:08	16	2	MJ?	MD?																			Travelling	Travelling through the trail
Forest	Bushnell	60 s	36N0210716/UTM0070605	12/01/2018	07:52:42	1120003	2	AdF	JuvX																			Travelling	Travelling through the trail
Forest	RCNX	30 s	36N0211782/UTM0072477	15/01/2018	18:36:45	27	4	NE	GR	UL	GN																	Travelling	Travelling through the trail
Forest	RCNX	30 s	36N0211782/UTM0072477	15/01/2018	18:37:22	28	1				GN																	Travelling	Travelling through the trail
Forest	RCNX	30 s	36N0211782/UTM0072477	16/01/2018	07:03:56	29	2	AdM	UL																			Travelling	Travelling through the trail
Forest	RCNX	30 s	36N0211782/UTM0072477	16/01/2018	07:05:50	30	1			AdF																		Travelling	Travelling through the trail
Forest	RCNX	30 s	36N0211782/UTM0072477	17/01/2018	16:51:37	33	1	MU																				Travelling	Travelling through the trail
Forest	RCNX	30 s	36N0211782/UTM0072477	21/01/2018	18:20:51	70	3	UL	NE	MU																		Sitting	Sitting and travelling through the trail
Forest	RCNX	30 s	36N0211782/UTM0072477	21/01/2018	18:21:49	71	2		NE	MU																		Sitting	Sitting and travelling through the trail
Forest	RCNX	30 s	36N0211782/UTM0072477	21/01/2018	18:22:42	72	1			MU																		Sitting	Sitting and travelling through the trail
Forest	RCNX	30 s	36N0211782/UTM0072477	22/01/2018	07:04:39	74	4	UL	AdF	IX	AdM																	Travelling	Travelling through the trail
Forest	RCNX	30 s	36N0209436/UTM0070218	09/01/2018	08:36:56	6	6	KM	OY	CL	AK	DA																Travelling	Travelling through the trail
Forest	RCNX	30 s	36N0209436/UTM0070218	09/01/2018	08:37:32	7	3					DA	ZO	MN														Foraging	Feeding and travelling through the trail
Forest	RCNX	30 s	36N0209436/UTM0070218	09/01/2018	08:38:48	8	1							MN														Travelling	Travelling through the trail
Forest	RCNX	30 s	36N0209436/UTM0070218	13/01/2018	19:14:08	16	1	AdM																				Travelling	Travelling through the trail
Forest	RCNX	30 s	36N0209436/UTM0070218	13/01/2018	19:22:29	17	1	MN																				Travelling	Travelling through the trail
Forest	RCNX	30 s	36N0209436/UTM0070218	14/01/2018	06:42:30	18	1	AdM																				Travelling	Travelling through the trail
Forest	RCNX	30 s	36N0209436/UTM0070218	14/01/2018	07:23:51	19	5	KM?	OY?	JuvX	AdF	IX																Travelling	Travelling through the trail
Forest	RCNX	30 s	36N0209436/UTM0070218	14/01/2018	07:24:37	20	5						AK	AdF	ZO?	KS	IX											Travelling	Travelling through the trail
Forest	RCNX	30 s	36N0209436/UTM0070218	14/01/2018	07:31:45	22	3											JuvX	CL	DA								Travelling	Travelling through the trail
Forest	RCNX	30 s	36N0209436/UTM0070218	16/01/2018	08:19:14	24	1	OY?																				Travelling	Travelling through the trail
Forest	RCNX	30 s	36N0209436/UTM0070218	16/01/2018	08:26:00	25	1	OY?																				Travelling	Travelling through the trail
Forest	RCNX	30 s	36N0209436/UTM0070218	16/01/2018	08:58:31	26	2	OY?	ZO																			Travelling	Travelling through the trail
Forest	RCNX	30 s	36N0209436/UTM0070218	16/01/2018	09:07:51	27	4	MN	AK	JuvX	CL?																	Sitting	Sitting and travelling through the trail
Forest	RCNX	30 s	36N0209436/UTM0070218	16/01/2018	09:13:46	28	3			JuvX	CL?	SAdX																Travelling	Running and sitting on the trail
Forest	RCNX	30 s	36N0209436/UTM0070218	16/01/2018	09:14:26	29	2				CL?	SAdX																Sitting	Sitting and travelling through the trail
Forest	RCNX	30 s	36N0209436/UTM0070218	16/01/2018	09:15:09	30	3			JuvX	CL?	SAdX																Travelling	Travelling through the trail
Forest	RCNX	30 s	36N0209436/UTM0070218	16/01/2018	09:18:12	31	2		AK				OY?															Travelling	Travelling through the trail
Forest	RCNX	30 s	36N0209436/UTM0070218	17/01/2018	07:50:17	34	3	OY?	KM?	JuvX																		Travelling	Travelling through the trail
Forest	RCNX	30 s	36N0209436/UTM0070218	17/01/2018	07:52:34	35	2				AK	AdF																Travelling	Travelling through the trail
Forest	RCNX	30 s	36N0209436/UTM0070218	17/01/2018	07:54:13	36	1						CL?															Travelling	Travelling through the trail
Forest	RCNX	30 s	36N0209436/UTM0070218	17/01/2018	07:55:35	37	1							JuvX														Travelling	Travelling through the trail
Forest	RCNX	30 s	36N0209436/UTM0070218	20/01/2018	16:49:37	48	1	AdX																				Travelling	Crossing the trail
Forest	RCNX	30 s	36N0209436/UTM0070218	20/01/2018	16:59:16	49	1	AdM																				Travelling	Travelling through the trail
Forest	RCNX	30 s	36N0209436/UTM0070218	20/01/2018	17:00:46	50	1	AK																				Travelling	Travelling through the trail
Forest	RCNX	30 s	36N0209436/UTM0070218	21/01/2018	19:02:18	71	3	AdF	IX	JuvX																		Travelling	Travelling through the trail
Garden	RCNX	30 s	36N0208200/UTM0073484	24/01/2018	19:04:11	7	2	LA?	LK																			Travelling	Travelling to the garden
Garden	RCNX	30 s	36N0208200/UTM0073484	24/01/2018	19:04:59	8	2	LA?	LK																			Travelling	Travelling back to the forest
Garden	RCNX	30 s	36N0208200/UTM0073484	24/01/2018	19:56:48	9	1	MU?																				Travelling	Travelling to the garden
Garden	RCNX	30 s	36N0208200/UTM0073484	24/01/2018	20:00:42	11	1	MU?																				CropForaging	Travelling back to the forest with maize comb
Forest	RCNX	30 s	36N0209571/UTM0072007	11/01/2018	17:15:57	5	3	AG	BM	KW																		Travelling	Travelling through the trail
Forest	RCNX	30 s	36N0209571/UTM0072007	13/01/2018	11:18:29	7	2	JuvX	AdM																			Travelling	Crossing the trail
Forest	RCNX	30 s	36N0209571/UTM0072007	13/01/2018	14:52:13	8	3	AdF	IX	JuvX																		Travelling	Travelling through the trail
Forest	RCNX	30 s	36N0209571/UTM0072007	20/01/2018	08:03:07	16	3	AdF	AdM	KP?																		Travelling	Travelling through the trail
Forest	RCNX	30 s	36N0209571/UTM0072007	20/01/2018	08:03:56	17	1			KP?																		Travelling	Crossing the trail
Forest	RCNX	30 s	36N0209158/UTM0072891	12/01/2018	17:14:20	21	5	KI	AdM	AdM	NE/ER	AdM	AdM															Travelling	Travelling through the trail
Forest	RCNX	30 s	36N0209158/UTM0072891	12/01/2018	17:14:59	22	3							SA?	LK	AG	KT	KA										Travelling	Travelling through the trail
Forest	RCNX	30 s	36N0209158/UTM0072891	12/01/2018	17:15:49	23	6												KW	AdF	IX	LV?	JuvX	LA?				Travelling	Travelling through the trail
Forest	RCNX	30 s	36N0209158/UTM0072891	12/01/2018	17:37:26	24	4	BM	SAdX	SAdF	PP																	Travelling	Travelling through the trail
Forest	RCNX	30 s	36N0209158/UTM0072891	15/01/2018	15:05:48	28	1	NE/ER																				Travelling	Travelling through the trail
Forest	RCNX	30 s	36N0209158/UTM0072891	15/01/2018	16:28:51	29	1	GL																				Travelling	Travelling through the trail
Forest	RCNX	30 s	36N0209158/UTM0072891	19/01/2018	13:25:44	42	1	KI																				Travelling	Travelling through the trail
Forest	RCNX	30 s	36N0211349/UTM0071288	11/01/2018	18:13:13	18	2	AdM	AdM																			Travelling	Travelling through the transect
Forest	RCNX	30 s	36N0211349/UTM0071288	11/01/2018	18:13:50	19	2		AdM	AdM																		Travelling	Travelling through the transect
Forest	RCNX	30 s	36N0211349/UTM0071288	11/01/2018	18:14:33	20	3				AdM	AdM	AdM															Travelling	Travelling through the transect
Forest	RCNX	30 s	36N0211349/UTM0071288	16/01/2018	13:25:45	28	6	AdM	AdM	ET	LA	LK	UL															Travelling	Travelling through the transect
Forest	RCNX	30 s	36N0211349/UTM0071288	19/01/2018	17:35:28	60	1	AdM																				Standing	Standing on the transect
Forest	RCNX	30 s	36N0211173/UTM0073044	09/01/2018	13:02:40	5	2	AdF	IX																			Travelling	Travelling through the transect
Forest	RCNX	30 s	36N0211173/UTM0073044	09/01/2018	17:54:35	6	3	AdX	AdF	AdF																		Travelling	Crossing the river
Forest	RCNX	30 s	36N0211173/UTM0073044	09/01/2018	17:55:12	7	1	KP?																				Other	Looking at the camera
Forest	RCNX	30 s	36N0211173/UTM0073044	09/01/2018	18:00:08	8	2			AdF	AdX																	Travelling	Crossing the river
Forest	RCNX	30 s	36N0211173/UTM0073044	11/01/2018	08:34:17	26	2	AdF	IX																			Travelling	Travelling through the trail
Forest	RCNX	30 s	36N0211173/UTM0073044	14/01/2018	16:18:57	38	2	AdF	IX																			Travelling	Travelling through the transect
Forest	RCNX	30 s	36N0211173/UTM0073044	17/01/2018	09:08:31	44	2	GB?	GO?																			Standing	Standing on the transect
Forest	RCNX	30 s	36N0211173/UTM0073044	17/01/2018	09:09:16	45	2	GB?	GO?																			Travelling	Crossing the river
Forest	RCNX	30 s	36N0211173/UTM0073044	17/01/2018	09:09:54	46	3	GB?	GO?	GR?																		Travelling	Crossing and running through the trail
Forest	RCNX	30 s	36N0211173/UTM0073044	18/01/2018	08:27:07	61	3	GB?	GO?	GR?																		Travelling	Travelling through the transect
Forest	RCNX	30 s	36N0211173/UTM0073044	18/01/2018	17:14:27	62	1	MU																				Standing	Standing on the transect
Forest	RCNX	30 s	36N0211173/UTM0073044	18/01/2018	17:15:21	63	1	MU																				Travelling	Travelling through the trail
Forest	RCNX	30 s	36N0211173/UTM0073044	19/01/2018	07:20:41	91	3	GB?	GO?	GR?																		Travelling	Travelling through the trail
Forest	RCNX	30 s	36N0211173/UTM0073044	23/01/2018	18:03:05	125	3	AdF	IX	JuvX																		Travelling	Travelling through the transect
Garden	RCNX	30 s	36N0208415/UTM0071829	19/01/2018	19:56:58	5	4	KW?	KE?	KN?	KJ?																	Travelling	Jumping the trench from the garden
Garden	RCNX	30 s	36N0208415/UTM0071829	19/01/2018	20:26:58	6	2	AdM	BM																			CropForaging	Jumping and crossing the trench from the garden with maize comb
Garden	RCNX	30 s	36N0208415/UTM0071829	20/01/2018	15:47:26	7	2	GL	PP																			Travelling	Trying to cross the trench
Garden	RCNX	30 s	36N0208415/UTM0071829	20/01/2018	15:48:10	8	2	GL	PP																			CropForaging	Jumping the trench for the garden
Garden	RCNX	30 s	36N0208415/UTM0071829	20/01/2018	18:49:41	10	1	GL																				CropForaging	Jumping the trench from the garden
Garden	RCNX	30 s	36N0208415/UTM0071829	20/01/2018	19:09:15	11	1	PP																				CropForaging	Crossing the trench from the garden with maize comb
Garden	RCNX	30 s	36N0208415/UTM0071829	21/01/2018	20:11:45	12	3	AdM	AdM	AdF																		CropForaging	Jumping and crossing the trench from the garden with maize comb
Garden	RCNX	30 s	36N0208415/UTM0071829	21/01/2018	20:12:26	13	1				LK																	Travelling	Jumping the trench from the garden
Garden	RCNX	30 s	36N0208415/UTM0071829	23/01/2018	18:09:26	16	1	PP																				Standing	Standing near the trench
Garden	RCNX	30 s	36N0208415/UTM0071829	23/01/2018	18:10:10	17	2	PP	GL																			Standing	Standing near the trench
Garden	RCNX	30 s	36N0208415/UTM0071829	23/01/2018	18:10:49	18	2	PP	GL																			Travelling	Jumping and crossing the trench for the garden
Garden	RCNX	30 s	36N0208415/UTM0071829	23/01/2018	20:05:55	19	3	AdM	GL	AdM																		CropForaging	Jumping and crossing the trench from the garden with maize comb
Garden	RCNX	30 s	36N0208415/UTM0071829	23/01/2018	20:15:20	20	2				AG	PP																CropForaging	Jumping and crossing the trench from the garden with maize comb
Garden	RCNX	30 s	36N0208415/UTM0071829	23/01/2018	20:15:47	21	3						KE?	KN?	KJ?													CropForaging	Jumping the trench from the garden with maize comb
Garden	RCNX	30 s	36N0208415/UTM0071829	23/01/2018	20:17:10	22	2									AdF	IX	AdM										CropForaging	Jumping and crossing the trench from the garden with maize comb
Garden	RCNX	30 s	36N0208415/UTM0071829	23/01/2018	20:22:36	23	1												KW									CropForaging	Jumping the trench from the garden with maize comb
Garden	RCNX	30 s	36N0208415/UTM0071829	23/01/2018	20:30:50	24	2													AdM	JuvM							CropForaging	Jumping the trench from the garden with maize comb
Garden	RCNX	30 s	36N0208415/UTM0071829	23/01/2018	20:35:46	25	2															LK	BM					CropForaging	Jumping the trench from the garden with maize comb
Garden	RCNX	30 s	36N0208415/UTM0071829	24/01/2018	15:58:52	27	4	KW?	GL	KE?	KN?																	Travelling	Jumping the trench for the garden
Garden	RCNX	30 s	36N0208415/UTM0071829	24/01/2018	15:59:30	28	2			KE?	KN?																	Travelling	Jumping the trench for the garden
Garden	RCNX	30 s	36N0208415/UTM0071829	24/01/2018	17:59:33	29	3	KE?	KN?	GL																		Travelling	Jumping the trench from the garden
Garden	RCNX	30 s	36N0208415/UTM0071829	24/01/2018	18:00:11	30	2				KW?	KJ?																Travelling	Jumping the trench from the garden
Garden	RCNX	30 s	36N0208180/UTM0073490	24/01/2018	19:10:42	79	1	AdM																				CropForaging	Picking maize comb on the garden
Garden	RCNX	30 s	36N0208180/UTM0073490	24/01/2018	19:11:18	80	2	AdM	AdM																			CropForaging	Picking maize comb on the garden
Garden	RCNX	30 s	36N0208180/UTM0073490	24/01/2018	19:12:16	81	1		AdM																			CropForaging	Running from the garden with maize combs
Garden	RCNX	30 s	36N0208180/UTM0073490	25/01/2018	19:15:04	120	1	KI																				Standing	Standing on the garden
Garden	RCNX	30 s	36N0208180/UTM0073490	25/01/2018	19:16:02	121	1	KI																				Standing	Standing on the garden
Garden	RCNX	30 s	36N0208180/UTM0073490	25/01/2018	19:17:08	122	1	KI																				CropForaging	Picking maize comb on the garden
Garden	RCNX	30 s	36N0208180/UTM0073490	25/01/2018	19:17:51	123	1	KI																				CropForaging	Travelling with maize comb through the garden
Garden	RCNX	30 s	36N0208180/UTM0073490	25/01/2018	19:18:31	124	1	KI																				CropForaging	Travelling with maize comb through the garden
Garden	RCNX	30 s	36N0208180/UTM0073490	25/01/2018	19:25:34	125	2	AdM	LK																			Travelling	Travelling through the garden
Garden	RCNX	30 s	36N0208180/UTM0073490	25/01/2018	19:26:14	126	2	AdM	LK																			Travelling	Travelling through the garden
Garden	RCNX	30 s	36N0208180/UTM0073490	25/01/2018	19:29:26	127	1		LK																			CropForaging	Feeding on maize comb on the garden
Garden	RCNX	30 s	36N0208180/UTM0073490	25/01/2018	19:32:20	128	2		LK	KI																		CropForaging	Feeding on maize comb on the garden
Garden	RCNX	30 s	36N0208180/UTM0073490	25/01/2018	19:33:40	129	2		LK	KI																		CropForaging	Feeding on maize comb on the garden
Garden	RCNX	30 s	36N0208180/UTM0073490	25/01/2018	19:34:28	130	2		LK	KI																		CropForaging	Feeding on maize comb on the garden
Garden	RCNX	30 s	36N0208180/UTM0073490	25/01/2018	19:36:18	131	3	AdM	LK	KI																		CropForaging	Feeding on maize comb on the garden
Garden	RCNX	30 s	36N0208180/UTM0073490	25/01/2018	19:37:07	132	3	AdM	LK	KI																		CropForaging	Feeding on maize comb on the garden
Garden	RCNX	30 s	36N0208180/UTM0073490	25/01/2018	19:37:45	133	2	AdM	LK																			CropForaging	Feeding on maize comb on the garden
Garden	RCNX	30 s	36N0208180/UTM0073490	25/01/2018	19:40:06	134	1		LK																			Travelling	Travelling back to the forest
Forest	RCNX	30 s	36N0209897/UTM0072905	27/01/2018	16:02:15	6	3	NK	IX	NT																		Travelling	Crossing the trail
Forest	RCNX	30 s	36N0209897/UTM0072905	31/01/2018	15:52:02	26	3	KP?	AdF	IX																		Travelling	Crossing the trail
Forest	RCNX	30 s	36N0209897/UTM0072905	31/01/2018	15:52:37	27	1	KP?																				Other	Spotting the camera
Forest	RCNX	30 s	36N0209897/UTM0072905	31/01/2018	17:13:04	28	3	KB	KT	KA																		Travelling	Travelling through the trail
Forest	RCNX	30 s	36N0209897/UTM0072905	31/01/2018	18:18:11	29	1	MU																				Travelling	Travelling through the trail
Forest	RCNX	30 s	36N0209897/UTM0072905	01/02/2018	07:53:19	30	3	NK	IX	NT																		Travelling	Travelling through the trail
Forest	RCNX	30 s	36N0209897/UTM0072905	01/02/2018	08:58:15	33	2	LA	LK																			Travelling	Travelling through the trail
Forest	RCNX	30 s	36N0209897/UTM0072905	01/02/2018	09:00:59	34	4			UL	BM	ER	KI															Travelling	Travelling through the trail
Forest	RCNX	30 s	36N0209897/UTM0072905	01/02/2018	09:01:36	35	1						KI															Other	Looking at the camera
Forest	RCNX	30 s	36N0209897/UTM0072905	01/02/2018	09:04:40	36	2	LA	LK																			Travelling	Running through the trail
Forest	RCNX	30 s	36N0209897/UTM0072905	01/02/2018	09:19:15	37	1	MU																				Travelling	Travelling through the trail
Forest	RCNX	30 s	36N0209897/UTM0072905	01/02/2018	09:40:21	38	2	AG	ET																			Travelling	Travelling through the trail
Forest	RCNX	30 s	36N0209897/UTM0072905	04/02/2018	13:36:07	45	1	AG																				Travelling	Travelling through the trail
Forest	Bushnell	60 s	36N0210716/UTM0070605	27/01/2018	09:11:50	1270016	1	AdM																				Travelling	Travelling through the trail
Forest	RCNX	30 s	36N0211782/UTM0072477	25/01/2018	10:28:58	6	1	MU																				Travelling	Travelling through the trail
Forest	RCNX	30 s	36N0211782/UTM0072477	27/01/2018	19:03:44	19	2	ET	KW																			Travelling	Travelling through the trail
Forest	RCNX	30 s	36N0211782/UTM0072477	28/01/2018	11:23:20	21	2	LA	LK																			Travelling	Travelling through the trail
Forest	RCNX	30 s	36N0211782/UTM0072477	29/01/2018	13:08:48	30	2	LA	LK																			Travelling	Travelling through the trail
Forest	RCNX	30 s	36N0211782/UTM0072477	30/01/2018	13:36:07	33	4	SA	JuvX	AdF	IX	JuvX																Travelling	Travelling through the trail
Forest	RCNX	30 s	36N0211782/UTM0072477	30/01/2018	13:37:49	34	3	GB	GO	GR																		Travelling	Travelling through the trail
Forest	RCNX	30 s	36N0211782/UTM0072477	02/02/2018	07:41:23	47	3	GB	GO	GR																		Travelling	Travelling through the trail
Forest	RCNX	30 s	36N0211782/UTM0072477	02/02/2018	07:42:24	48	1			GR																		Travelling	Travelling through the trail
Forest	RCNX	30 s	36N0211782/UTM0072477	02/02/2018	16:13:12	58	1	KB?																				Travelling	Travelling through the trail
Forest	RCNX	30 s	36N0211782/UTM0072477	03/02/2018	06:53:12	61	2	AdF	IX																			Travelling	Travelling through the trail
Forest	RCNX	30 s	36N0211782/UTM0072477	03/02/2018	17:58:02	64	1	BM																				Travelling	Travelling through the trail
Forest	RCNX	30 s	36N0211782/UTM0072477	03/02/2018	18:11:34	65	4	KB	KT	KA	NI																	Travelling	Travelling through the trail and tree
Forest	RCNX	30 s	36N0211782/UTM0072477	03/02/2018	18:12:12	66	2					JuvX	AdX															Travelling	Crossing the trail
Forest	RCNX	30 s	36N0211782/UTM0072477	03/02/2018	18:18:46	67	2	SAdX	AdX																			Travelling	Travelling through the trail
Forest	RCNX	30 s	36N0211782/UTM0072477	04/02/2018	07:43:54	70	6	AdX	JuvX	UL	KT	KA																Resting	Resting and crossing the trail
Forest	RCNX	30 s	36N0211782/UTM0072477	04/02/2018	14:21:03	85	3	GB	GO	GR																		Travelling	Crossing the trail
Forest	RCNX	30 s	36N0211782/UTM0072477	04/02/2018	14:24:05	86	2				KT	KA																Travelling	Crossing the trail
Forest	RCNX	30 s	36N0211782/UTM0072477	04/02/2018	14:32:06	87	1	KB																				Travelling	Travelling through the trail
Forest	RCNX	30 s	36N0211782/UTM0072477	04/02/2018	17:56:03	91	2	AdF	AdF																			Travelling	Travelling through the trail
Forest	RCNX	30 s	36N0211782/UTM0072477	04/02/2018	17:57:11	92	3		AdF	AdF	IX																	Travelling	Crossing the trail
Forest	RCNX	30 s	36N0211782/UTM0072477	04/02/2018	18:38:40	93	2	AdM	KW																			Travelling	Travelling through the trail
Forest	RCNX	30 s	36N0211782/UTM0072477	04/02/2018	07:40:46	96	1	MU																				Travelling	Travelling through the trail
Forest	RCNX	30 s	36N0211782/UTM0072477	05/02/2018	19:12:27	99	2	AdF	IX																			Travelling	Crossing the trail
Forest	RCNX	30 s	36N0209436/UTM0070218	01/02/2018	13:47:49	34	1	SAdM																				Travelling	Travelling through the trail
Forest	RCNX	30 s	36N0209436/UTM0070218	01/02/2018	13:53:35	35	2	AdM	DA																			Travelling	Travelling through the trail
Forest	RCNX	30 s	36N0209436/UTM0070218	01/02/2018	13:54:11	36	2			AdM	AdF																	Travelling	Travelling through the trail
Forest	RCNX	30 s	36N0209436/UTM0070218	01/02/2018	14:16:20	37	3	AdM	AK?	AR?																		Travelling	Travelling through the trail
Forest	RCNX	30 s	36N0209436/UTM0070218	01/02/2018	14:17:05	38	3				JuvF	AdF	IX															Travelling	Travelling through the trail
Forest	RCNX	30 s	36N0209436/UTM0070218	01/02/2018	18:49:59	39	4	AdF	JuvF	AdF	IX																	Travelling	Travelling through the trail
Garden	RCNX	30 s	36N0208200/UTM0073484	29/01/2018	18:58:10	23	1	ET																				Travelling	Travelling to the garden
Garden	RCNX	30 s	36N0208200/UTM0073484	29/01/2018	18:59:14	24	1		MU																			Travelling	Travelling to the garden
Garden	RCNX	30 s	36N0208200/UTM0073484	29/01/2018	19:00:29	25	1		MU																			Travelling	Travelling back to the forest
Garden	RCNX	30 s	36N0208200/UTM0073484	30/01/2018	17:52:40	29	1	KI																				Travelling	Travelling to the garden
Garden	RCNX	30 s	36N0208200/UTM0073484	30/01/2018	19:18:50	31	1	ET																				Travelling	Travelling to the garden
Garden	RCNX	30 s	36N0208200/UTM0073484	30/01/2018	19:19:38	32	2		UL	MU																		Travelling	Travelling to the garden
Garden	RCNX	30 s	36N0208200/UTM0073484	30/01/2018	19:21:58	33	1				AdM																	Travelling	Travelling to the garden
Forest	RCNX	30 s	36N0209158/UTM0072891	27/01/2018	09:37:49	12	2	MJ?	JuvX																			Travelling	Travelling through the trail
Forest	RCNX	30 s	36N0209158/UTM0072891	29/01/2018	18:18:58	24	3	ET	UL	MU																		Travelling	Travelling through the trail
Forest	RCNX	30 s	36N0209158/UTM0072891	29/01/2018	18:28:04	26	1	AdM																				Travelling	Travelling through the trail
Forest	RCNX	30 s	36N0209158/UTM0072891	30/01/2018	11:19:47	29	4	NE	MU	UL	ET																	Travelling	Travelling through the trail
Forest	RCNX	30 s	36N0209158/UTM0072891	30/01/2018	13:04:29	31	1	KI																				Travelling	Travelling through the trail
Forest	RCNX	30 s	36N0209158/UTM0072891	01/02/2018	08:36:44	45	1	KW																				Travelling	Travelling through the trail
Forest	RCNX	30 s	36N0209158/UTM0072891	01/02/2018	08:39:35	46	2		KE	KN	KJ																	Other	Drinking and travelling through the trail
Forest	RCNX	30 s	36N0209158/UTM0072891	01/02/2018	08:40:15	47	1				KJ																	Travelling	Travelling through the trail
Forest	RCNX	30 s	36N0211173/UTM0073044	25/01/2018	14:44:36	4	3	AdF	IX	KP?																		Travelling	Travelling through the muddy ground near the river
Forest	RCNX	30 s	36N0211173/UTM0073044	25/01/2018	14:45:15	5	3	AdF	IX	KP?																		Travelling	Crossing the river
Forest	RCNX	30 s	36N0211173/UTM0073044	25/01/2018	14:45:59	6	1			KP?																		Travelling	Travelling alongside the river
Forest	RCNX	30 s	36N0211173/UTM0073044	25/01/2018	14:56:05	7	3	GR	GB	GO																		Travelling	Travelling through the transect
Forest	RCNX	30 s	36N0211173/UTM0073044	25/01/2018	14:56:46	8	3	GR	GB	GO																		Travelling	Crossing the river
Forest	RCNX	30 s	36N0211173/UTM0073044	27/01/2018	08:07:17	13	1	SAdM																				Travelling	Travelling through the muddy place
Forest	RCNX	30 s	36N0211173/UTM0073044	03/02/2018	12:50:23	32	3	DT	AdF	JuvX																		Travelling	Travelling through the muddy place
Forest	RCNX	30 s	36N0211173/UTM0073044	03/02/2018	15:40:44	33	2	KT?	KA																			Travelling	Travelling through the transect
Forest	RCNX	30 s	36N0211173/UTM0073044	04/02/2018	14:58:56	34	1	BM																				Travelling	Travelling through the muddy place
Forest	RCNX	30 s	36N0211173/UTM0073044	05/02/2018	08:58:29	36	5	KB	UL	KE?	KN?	KJ?																Travelling	Travelling through the muddy place
Forest	RCNX	30 s	36N0211173/UTM0073044	05/02/2018	08:59:07	37	7	KB	UL	KE?	KN?	KJ?	NE	SAdF														Travelling	Crossing the river
Forest	RCNX	30 s	36N0211173/UTM0073044	05/02/2018	08:59:43	38	5						NE	SAdF	SAdM	GZ	KP											Travelling	Crossing the river
Forest	RCNX	30 s	36N0211173/UTM0073044	05/02/2018	12:02:03	42	1	JuvM																				Travelling	Travelling through the transect
Garden	RCNX	30 s	36N0208415/UTM0071829	28/01/2018	20:09:50	6	6	AdM	KE	KN	KJ	KW	AG															CropForaging	Jumping the trench from the garden with maize comb
Garden	RCNX	30 s	36N0208415/UTM0071829	28/01/2018	20:33:48	7	2	BM	GL																			CropForaging	Jumping and crossing the trench from the garden with maize comb
Garden	RCNX	30 s	36N0208415/UTM0071829	28/01/2018	20:38:24	8	1			KI																		CropForaging	Jumping the trench from the garden with maize comb
Garden	RCNX	30 s	36N0208415/UTM0071829	29/01/2018	18:29:55	11	2	KI	GL																			CropForaging	Jumping the trench from the garden with maize comb
Garden	RCNX	30 s	36N0208415/UTM0071829	29/01/2018	20:14:24	14	1	GL																				Travelling	Jumping the trench for the garden
Garden	RCNX	30 s	36N0208415/UTM0071829	29/01/2018	20:29:59	15	2	LV	AG?																			CropForaging	Jumping the trench from the garden with maize comb
Garden	RCNX	30 s	36N0208415/UTM0071829	29/01/2018	20:30:34	16	4		AG?	GL	LA	BM																CropForaging	Jumping the trench from the garden with maize comb
Garden	RCNX	30 s	36N0208415/UTM0071829	29/01/2018	20:36:24	17	1	KW																				CropForaging	Jumping the trench from the garden with maize comb
Garden	RCNX	30 s	36N0208415/UTM0071829	29/01/2018	20:37:47	18	4		KJ	KE	KN	GL																CropForaging	Jumping the trench from the garden with maize comb
Garden	RCNX	30 s	36N0208415/UTM0071829	30/01/2018	18:14:30	19	2	GL	PP																			Travelling	Trying to cross the trench for the garden
Garden	RCNX	30 s	36N0208415/UTM0071829	30/01/2018	19:23:50	21	1	AdM																				Travelling	Jumping the trench for the garden
Garden	RCNX	30 s	36N0208415/UTM0071829	30/01/2018	19:58:06	22	2	GL	PP																			CropForaging	Jumping and crossing the trench from the garden with maize comb
Garden	RCNX	30 s	36N0208415/UTM0071829	30/01/2018	20:19:38	23	1	AdM																				CropForaging	Jumping the trench from the garden with maize comb
Garden	RCNX	30 s	36N0208415/UTM0071829	31/01/2018	17:05:52	24	4	KW	KE	KN	KJ																	Travelling	Jumping the trench from the garden
Garden	RCNX	30 s	36N0208415/UTM0071829	31/01/2018	18:09:23	25	2	GL	PP																			Travelling	Jumping and crossing the trench from the garden
Garden	RCNX	30 s	36N0208180/UTM0073490	27/01/2018	07:54:59	20	1	NE																				Travelling	Travelling to the garden
Garden	RCNX	30 s	36N0208180/UTM0073490	29/01/2018	18:58:42	151	1	ET																				Travelling	Running along side the garden
Garden	RCNX	30 s	36N0208180/UTM0073490	29/01/2018	19:18:09	157	2	ET	MU																			Travelling	Travelling along side the maize garden
Garden	RCNX	30 s	36N0208180/UTM0073490	29/01/2018	19:18:45	158	2		MU	UL																		CropForaging	Feeding on maize on the garden
Garden	RCNX	30 s	36N0208180/UTM0073490	29/01/2018	19:19:19	159	2		MU	UL																		CropForaging	Feeding on maize on the garden
Garden	RCNX	30 s	36N0208180/UTM0073490	29/01/2018	20:22:58	190	1	ER?																				CropForaging	Pulling the maize stem to the forest
Garden	RCNX	30 s	36N0208180/UTM0073490	29/01/2018	20:37:31	191	2	AdX	MU																			Travelling	Running to the forest
Garden	RCNX	30 s	36N0208180/UTM0073490	29/01/2018	21:06:05	193	1	MU																				Travelling	Travelling to the garden
Garden	RCNX	30 s	36N0208180/UTM0073490	29/01/2018	21:07:30	194	1	MU?																				CropForaging	Running to the forest with maize comb
Forest	RCNX	30 s	36N0209897/UTM0072905	07/02/2018	18:57:50	7	1	AdF																				Travelling	Travelling through the trail
Forest	RCNX	30 s	36N0209897/UTM0072905	09/02/2018	13:21:40	13	2	AdM	MU																			Travelling	Travelling through the trail
Forest	RCNX	30 s	36N0209897/UTM0072905	09/02/2018	18:36:54	17	3	KI	LK	LV																		Travelling	Travelling through the trail
Forest	RCNX	30 s	36N0209897/UTM0072905	09/02/2018	18:37:31	18	1			LV																		Travelling	Travelling through the trail
Forest	RCNX	30 s	36N0209897/UTM0072905	09/02/2018	19:05:06	19	2	KI	LK																			Travelling	Travelling through the trail
Forest	RCNX	30 s	36N0209897/UTM0072905	09/02/2018	19:05:43	20	3	KI	LK	LV																		Travelling	Travelling through the trail
Forest	RCNX	30 s	36N0209897/UTM0072905	10/02/2018	08:00:36	22	4	KW	KE	KN	KJ																	Travelling	Travelling through the trail
Forest	RCNX	30 s	36N0209897/UTM0072905	10/02/2018	08:59:46	23	2	LA	BM																			Travelling	Travelling through the trail
Forest	RCNX	30 s	36N0209897/UTM0072905	12/02/2018	10:38:04	27	3	AdF	IX	JuvX																		Travelling	Travelling through the trail
Forest	RCNX	30 s	36N0209897/UTM0072905	12/02/2018	10:38:56	28	1			JuvX																		Travelling	Travelling through the trail
Forest	RCNX	30 s	36N0209897/UTM0072905	13/02/2018	09:39:25	29	1	KI																				Travelling	Travelling through the trail
Forest	RCNX	30 s	36N0209897/UTM0072905	13/02/2018	15:27:17	30	3	AdF	IX	SA																		Travelling	Travelling through the trail
Forest	RCNX	30 s	36N0209897/UTM0072905	13/02/2018	16:45:09	31	1	SAdX																				Travelling	Travelling through the trail
Forest	RCNX	30 s	36N0209897/UTM0072905	13/02/2018	17:43:38	32	3	AdM	SAdF	SAdM																		Travelling	Travelling through the trail
Forest	RCNX	30 s	36N0209897/UTM0072905	14/02/2018	07:37:43	33	1	MU																				Travelling	Travelling through the trail
Forest	RCNX	30 s	36N0209897/UTM0072905	14/02/2018	08:47:26	35	2	GB	GO																			Travelling	Travelling through the trail
Forest	RCNX	30 s	36N0209897/UTM0072905	14/02/2018	10:24:00	36	1	GR																				Travelling	Travelling through the trail
Forest	RCNX	30 s	36N0209897/UTM0072905	15/02/2018	07:48:40	37	2	LA	AdM																			Travelling	Travelling through the trail
Forest	RCNX	30 s	36N0209897/UTM0072905	15/02/2018	09:51:24	38	1	AdM																				Travelling	Travelling through the trail
Forest	RCNX	30 s	36N0209897/UTM0072905	15/02/2018	09:55:08	39	1	NE																				Travelling	Travelling through the trail
Forest	RCNX	30 s	36N0209897/UTM0072905	15/02/2018	16:21:07	40	4	GB	GO	BM	GR																	Travelling	Travelling through the trail
Forest	RCNX	30 s	36N0209897/UTM0072905	15/02/2018	17:43:11	41	1	KB																				Travelling	Travelling through the trail
Forest	RCNX	30 s	36N0209897/UTM0072905	16/02/2018	07:47:32	42	1	BM																				Travelling	Travelling through the trail
Forest	RCNX	30 s	36N0209897/UTM0072905	16/02/2018	07:48:44	43	2	BM	KB																			Travelling	Travelling through the trail
Forest	RCNX	30 s	36N0209897/UTM0072905	16/02/2018	08:45:04	44	3	KB	KT	KA																		Travelling	Travelling through the trail
Forest	RCNX	30 s	36N0209897/UTM0072905	16/02/2018	09:13:47	45	1	HU																				Travelling	Travelling through the trail
Forest	RCNX	30 s	36N0209897/UTM0072905	16/02/2018	10:23:10	46	1	BM																				Travelling	Travelling through the trail
Forest	RCNX	30 s	36N0209897/UTM0072905	16/02/2018	18:39:22	47	3	LA	LK	LV																		Travelling	Travelling through the trail
Forest	RCNX	30 s	36N0209897/UTM0072905	16/02/2018	18:39:58	48	2		LK	LV																		Travelling	Travelling through the trail
Forest	RCNX	30 s	36N0209897/UTM0072905	18/02/2018	07:34:23	53	1	MU																				Travelling	Travelling through the trail
Forest	RCNX	30 s	36N0209897/UTM0072905	18/02/2018	10:56:58	55	2	NE	HU																			Travelling	Travelling through the trail
Forest	RCNX	30 s	36N0209897/UTM0072905	18/02/2018	11:04:08	56	1	AdF																				Travelling	Travelling through the trail
Forest	RCNX	30 s	36N0210199/UTM0069935	09/02/2018	18:18:03	13	3	AdF	IF	JuvX																		Travelling	Travelling through the trail
Forest	RCNX	30 s	36N0210199/UTM0069935	19/02/2018	19:05:20	49	10	KM?	ZO	OY	AK	MN	DA	SAdX	CL	GG	IX											Travelling	Travelling through the trail
Forest	RCNX	30 s	36N0210199/UTM0069935	19/02/2018	19:05:55	50	6								CL	GG	IX	JuvX	AdF	JuvX								Travelling	Travelling through the trail
Forest	RCNX	30 s	36N0210199/UTM0069935	19/02/2018	19:06:39	51	5												AdF	JuvX	AdF	IX	SAdX					Travelling	Travelling through the trail
Forest	RCNX	30 s	36N0211782/UTM0072477	06/02/2018	16:20:55	7	2	GB	GO																			Travelling	Crossing the trail
Forest	RCNX	30 s	36N0211782/UTM0072477	06/02/2018	16:22:41	8	1			GR																		Sitting	Sitting on the trail
Forest	RCNX	30 s	36N0211782/UTM0072477	06/02/2018	17:22:22	9	12	LA	LK	AG	NE	KT	KA	AdF	IX	KB	ET	LV	KW									Travelling	Travelling through the trail
Forest	RCNX	30 s	36N0211782/UTM0072477	06/02/2018	17:23:20	10	3										ET	LV	KW									Travelling	Travelling through the trail
Forest	RCNX	30 s	36N0211782/UTM0072477	06/02/2018	18:03:18	12	1	AdM																				Travelling	Travelling through the trail
Forest	RCNX	30 s	36N0211782/UTM0072477	06/02/2018	18:32:58	13	1	KI																				Travelling	Travelling through the trail
Forest	RCNX	30 s	36N0211782/UTM0072477	07/02/2018	07:23:17	17	1	LA																				Travelling	Travelling through the trail
Forest	RCNX	30 s	36N0211782/UTM0072477	08/02/2018	08:07:10	21	1	KI																				Travelling	Travelling through the trail
Forest	RCNX	30 s	36N0211782/UTM0072477	08/02/2018	12:39:31	23	1	KB																				Travelling	Travelling through the trail
Forest	RCNX	30 s	36N0211782/UTM0072477	08/02/2018	12:40:11	24	4	KB	AG	HU	SAdX																	Foraging	Feeding and travelling through the trail
Forest	RCNX	30 s	36N0211782/UTM0072477	08/02/2018	12:41:11	25	1				SAdX																	Travelling	Travelling through the trail
Forest	RCNX	30 s	36N0211782/UTM0072477	08/02/2018	17:12:55	29	3	LA	LK	LV																		Travelling	Travelling through the trail
Forest	RCNX	30 s	36N0211782/UTM0072477	08/02/2018	17:14:01	30	1			LV																		Travelling	Travelling through the trail
Forest	RCNX	30 s	36N0211782/UTM0072477	08/02/2018	17:56:58	31	1	LA																				Travelling	Travelling through the trail
Forest	RCNX	30 s	36N0211782/UTM0072477	08/02/2018	18:26:56	34	1	AdF																				Travelling	Travelling through the trail
Forest	RCNX	30 s	36N0211782/UTM0072477	09/02/2018	07:09:31	37	1	AdF																				Travelling	Travelling through the trail
Forest	RCNX	30 s	36N0211782/UTM0072477	09/02/2018	07:13:31	38	4		AdF	AdF	IX	AdX																Travelling	Crossing and chasing through the trail
Forest	RCNX	30 s	36N0211782/UTM0072477	09/02/2018	07:15:26	39	2						UL	AdM														Travelling	Travelling through the trail
Forest	RCNX	30 s	36N0211782/UTM0072477	09/02/2018	07:16:05	40	5						UL	AdM	KT	KA	LA											Travelling	Travelling through the trail
Forest	RCNX	30 s	36N0211782/UTM0072477	09/02/2018	07:17:45	41	4											MU	AdM	AdM	ET							Other	Displaying and climbing trees
Forest	RCNX	30 s	36N0211782/UTM0072477	09/02/2018	07:19:31	42	1															GR						Travelling	Running through the trail
Forest	RCNX	30 s	36N0211782/UTM0072477	09/02/2018	07:23:32	43	1															GR						Travelling	Crossing the trail
Forest	RCNX	30 s	36N0211782/UTM0072477	10/02/2018	10:33:31	52	2	AdF	IX																			Travelling	Travelling through the trail
Forest	RCNX	30 s	36N0211782/UTM0072477	12/02/2018	17:48:33	67	1	KI																				Travelling	Travelling through the trail
Forest	RCNX	30 s	36N0211782/UTM0072477	12/02/2018	18:07:27	68	1	KI																				Travelling	Travelling through the trail
Forest	RCNX	30 s	36N0211782/UTM0072477	12/02/2018	18:15:21	69	6	NI	UL	AdF	IX	KT	KA															Travelling	Travelling and running through the trail
Forest	RCNX	30 s	36N0211782/UTM0072477	12/02/2018	18:16:59	70	2			AdF	IX																	Travelling	Travelling through the trail
Forest	RCNX	30 s	36N0211782/UTM0072477	12/02/2018	18:17:04	71	2							NI	GN?													Travelling	Travelling through the trail
Forest	RCNX	30 s	36N0211782/UTM0072477	12/02/2018	18:17:43	72	4								GN?	LK	LV	KI										Travelling	Travelling through the trail
Forest	RCNX	30 s	36N0211782/UTM0072477	12/02/2018	18:19:18	73	5									LK	LV	KI	AdF	IX								Travelling	Travelling and crossing the trail
Forest	RCNX	30 s	36N0211782/UTM0072477	12/02/2018	18:23:56	74	1	MU																				Travelling	Travelling through the trail
Forest	RCNX	30 s	36N0211782/UTM0072477	13/02/2018	07:14:38	77	3	AdM	AdF	IX																		Travelling	Travelling through the trail
Forest	RCNX	30 s	36N0211782/UTM0072477	13/02/2018	07:16:44	78	2				UL	DT																Travelling	Travelling through the trail
Forest	RCNX	30 s	36N0211782/UTM0072477	13/02/2018	07:19:13	79	4						ET	KT	KA	AG												Travelling	Travelling through the trail
Forest	RCNX	30 s	36N0211782/UTM0072477	13/02/2018	07:25:48	80	1										LK											Travelling	Travelling through the trail
Forest	RCNX	30 s	36N0211782/UTM0072477	13/02/2018	07:38:43	81	1											LA										Travelling	Travelling through the trail
Forest	RCNX	30 s	36N0211782/UTM0072477	15/02/2018	17:53:50	112	3	ET	MU	SAdM																		Travelling	Travelling through the trail
Forest	RCNX	30 s	36N0211782/UTM0072477	15/02/2018	17:54:39	113	1			SAdM																		Travelling	Travelling through the trail
Forest	RCNX	30 s	36N0211782/UTM0072477	15/02/2018	18:49:06	116	1	GN?																				Travelling	Travelling through the trail
Forest	RCNX	30 s	36N0211782/UTM0072477	16/02/2018	06:29:40	118	1	LK																				Travelling	Travelling through the trail
Forest	RCNX	30 s	36N0211782/UTM0072477	16/02/2018	07:11:21	119	1	ET																				Travelling	Travelling through the trail
Forest	RCNX	30 s	36N0211782/UTM0072477	16/02/2018	07:11:59	120	2	ET	LA?																			Travelling	Travelling through the trail
Forest	RCNX	30 s	36N0211782/UTM0072477	16/02/2018	07:16:47	121	1			LV																		Travelling	Travelling through the trail
Forest	RCNX	30 s	36N0211782/UTM0072477	16/02/2018	07:18:24	122	1				MU																	Travelling	Travelling through the trail
Forest	RCNX	30 s	36N0211782/UTM0072477	16/02/2018	16:53:29	129	1	AdF																				Travelling	Travelling through the trail
Forest	RCNX	30 s	36N0209436/UTM0070218	09/02/2018	15:57:13	17	1	AdM																				Travelling	Travelling through the trail
Forest	RCNX	30 s	36N0209436/UTM0070218	09/02/2018	15:58:50	18	1		OY																			Travelling	Travelling through the trail
Forest	RCNX	30 s	36N0209436/UTM0070218	10/02/2018	16:36:57	19	1	AdF																				Travelling	Travelling through the trail
Forest	RCNX	30 s	36N0209436/UTM0070218	16/02/2018	17:48:49	35	2	AdF	IX																			Standing	Standing on the trail
Forest	RCNX	30 s	36N0209436/UTM0070218	16/02/2018	17:50:22	36	6	AdF	IX	JuvX	AdF	IX	AdX															Travelling	Travelling and running through the trail
Forest	RCNX	30 s	36N0209436/UTM0070218	16/02/2018	17:54:05	37	4			JuvX	AdF	IX	AdX															Travelling	Travelling through the trail
Forest	RCNX	30 s	36N0209436/UTM0070218	18/02/2018	17:28:46	38	10	BM	UL	AG	LA	NE	ET	LK	HU	LV	KI											Travelling	Travelling through the trail
Forest	RCNX	30 s	36N0209436/UTM0070218	18/02/2018	17:29:26	39	5						ET	LK	HU	LV	KI											Travelling	Travelling through the trail
Forest	RCNX	30 s	36N0209436/UTM0070218	18/02/2018	17:37:46	40	8	KI	NE?	HU	LK	ET	UL	LA	DT													Travelling	Travelling through the trail
Forest	RCNX	30 s	36N0209436/UTM0070218	18/02/2018	17:38:22	41	5					ET	UL	LA	DT	AG												Resting	Resting and travelling through the trail
Forest	RCNX	30 s	36N0209436/UTM0070218	18/02/2018	17:38:58	42	3					ET	UL		DT													Resting	Resting and travelling through the trail
Forest	RCNX	30 s	36N0209436/UTM0070218	18/02/2018	17:39:34	43	1										AdF											Travelling	Travelling through the trail
Garden	RCNX	30 s	36N0208200/UTM0073484	01/02/2018	21:11:18	10	1	ET																				Travelling	Travelling towards the garden
Garden	RCNX	30 s	36N0208200/UTM0073484	02/02/2018	09:40:24	11	1	ET																				Travelling	Travelling towards the garden
Garden	RCNX	30 s	36N0208200/UTM0073484	02/02/2018	17:48:43	12	2	KI	ER																			Travelling	Travelling towards the garden
Garden	RCNX	30 s	36N0208200/UTM0073484	02/02/2018	17:49:28	13	2	KI	ER																			Travelling	Travelling towards the garden
Garden	RCNX	30 s	36N0208200/UTM0073484	03/02/2018	07:47:58	14	1	ET																				Travelling	Travelling towards the garden
Garden	RCNX	30 s	36N0208200/UTM0073484	03/02/2018	07:48:37	15	3	ET	AG	NE																		Travelling	Travelling towards the garden
Garden	RCNX	30 s	36N0208200/UTM0073484	03/02/2018	07:49:17	16	4	ET	AG	NE	KI																	Travelling	Travelling towards the garden
Garden	RCNX	30 s	36N0208200/UTM0073484	03/02/2018	07:50:26	17	3	ET		NE	KI																	CropForaging	Travelling towards the garden with maize comb
Garden	RCNX	30 s	36N0208200/UTM0073484	03/02/2018	07:55:15	18	1				KI																	CropForaging	Travelling from the garden with maize comb
Garden	RCNX	30 s	36N0208200/UTM0073484	03/02/2018	07:56:03	19	1				KI																	CropForaging	Feading on maize combs
Garden	RCNX	30 s	36N0208200/UTM0073484	03/02/2018	07:56:43	20	1				KI																	CropForaging	Feading on maize combs
Garden	RCNX	30 s	36N0208200/UTM0073484	03/02/2018	07:57:20	21	1				KI																	CropForaging	Feading on maize combs
Garden	RCNX	30 s	36N0208200/UTM0073484	03/02/2018	07:58:52	22	1				KI																	CropForaging	Feading on maize combs
Garden	RCNX	30 s	36N0208200/UTM0073484	03/02/2018	07:59:39	23	1				KI																	CropForaging	Feading on maize combs
Garden	RCNX	30 s	36N0208200/UTM0073484	03/02/2018	08:00:22	24	1	ET																				CropForaging	Feading on maize combs and travelling to the garden
Garden	RCNX	30 s	36N0208200/UTM0073484	03/02/2018	08:03:03	25	1	ET																				CropForaging	Travelling from the garden with maize stem
Garden	RCNX	30 s	36N0208200/UTM0073484	03/02/2018	08:10:33	26	1				KI																	CropForaging	Resting and feeding on maize combs
Garden	RCNX	30 s	36N0208200/UTM0073484	03/02/2018	08:11:39	27	1				KI																	CropForaging	Resting and feeding on maize combs
Garden	RCNX	30 s	36N0208200/UTM0073484	03/02/2018	08:12:16	28	1				KI																	CropForaging	Resting and feeding on maize combs
Garden	RCNX	30 s	36N0208200/UTM0073484	03/02/2018	08:13:12	29	1				KI																	CropForaging	Resting and feeding on maize combs
Garden	RCNX	30 s	36N0208200/UTM0073484	03/02/2018	08:13:52	30	1				KI																	CropForaging	Resting and feeding on maize combs
Garden	RCNX	30 s	36N0208200/UTM0073484	03/02/2018	08:14:30	31	1				KI																	CropForaging	Resting and feeding on maize combs
Garden	RCNX	30 s	36N0208200/UTM0073484	03/02/2018	08:16:09	32	1				KI																	CropForaging	Resting and feeding on maize combs
Garden	RCNX	30 s	36N0208200/UTM0073484	03/02/2018	08:17:21	33	1				KI																	Grooming	Grooming and resting near the garden
Garden	RCNX	30 s	36N0208200/UTM0073484	03/02/2018	08:18:37	34	1				KI																	CropForaging	Resting and feeding on maize combs
Garden	RCNX	30 s	36N0208200/UTM0073484	03/02/2018	08:19:17	35	1				KI																	CropForaging	Resting and feeding on maize combs
Garden	RCNX	30 s	36N0208200/UTM0073484	03/02/2018	08:20:10	36	1				KI																	CropForaging	Resting and feeding on maize combs
Garden	RCNX	30 s	36N0208200/UTM0073484	03/02/2018	08:20:54	37	1				KI																	Resting	Resting as it faces the garden
Garden	RCNX	30 s	36N0208200/UTM0073484	03/02/2018	08:21:34	38	1				KI																	Resting	Resting as it faces the garden
Garden	RCNX	30 s	36N0208200/UTM0073484	03/02/2018	08:22:12	39	1				KI																	CropForaging	Resting and feeding on maize combs
Garden	RCNX	30 s	36N0208200/UTM0073484	03/02/2018	08:22:51	40	1				KI																	CropForaging	Resting and feeding on maize combs
Garden	RCNX	30 s	36N0208200/UTM0073484	03/02/2018	08:23:44	41	1				KI																	CropForaging	Resting and feeding on maize combs
Garden	RCNX	30 s	36N0208200/UTM0073484	03/02/2018	18:57:58	43	3	ET	AG	ER																		Travelling	Travelling towards the garden
Garden	RCNX	30 s	36N0208200/UTM0073484	03/02/2018	18:58:37	44	3	ET	AG	ER																		Travelling	Travelling towards the garden
Garden	RCNX	30 s	36N0208200/UTM0073484	03/02/2018	19:00:27	45	3	ET	AG	ER																		CropForaging	Travelling from the garden with maize comb
Garden	RCNX	30 s	36N0208200/UTM0073484	03/02/2018	19:15:11	46	2	ER	AG																			CropForaging	Travelling from the garden with maize stem
Garden	RCNX	30 s	36N0208200/UTM0073484	03/02/2018	19:20:54	47	1		AG																			CropForaging	Travelling from the garden with maize stem
Garden	RCNX	30 s	36N0208200/UTM0073484	03/02/2018	19:21:32	48	1		AG																			CropForaging	Resting and feeding on maize stem
Garden	RCNX	30 s	36N0208200/UTM0073484	03/02/2018	19:22:32	49	1		AG																			CropForaging	Resting and feeding on maize stem
Garden	RCNX	30 s	36N0208200/UTM0073484	03/02/2018	19:23:10	50	1		AG																			CropForaging	Resting and feeding on maize stem
Garden	RCNX	30 s	36N0208200/UTM0073484	03/02/2018	19:24:23	51	1		AG																			CropForaging	Resting and feeding on maize stem
Garden	RCNX	30 s	36N0208200/UTM0073484	03/02/2018	19:25:30	52	1		AG																			CropForaging	Resting and feeding on maize stem
Garden	RCNX	30 s	36N0208200/UTM0073484	03/02/2018	19:26:36	53	1		AG																			CropForaging	Resting and feeding on maize stem
Garden	RCNX	30 s	36N0208200/UTM0073484	03/02/2018	19:27:23	54	1		AG																			CropForaging	Resting and feeding on maize stem
Garden	RCNX	30 s	36N0208200/UTM0073484	03/02/2018	19:27:59	55	1		AG																			CropForaging	Resting and feeding on maize stem
Garden	RCNX	30 s	36N0208200/UTM0073484	03/02/2018	19:28:43	56	1		AG																			Travelling	Travelling back into the forest
Garden	RCNX	30 s	36N0208200/UTM0073484	03/02/2018	19:35:33	57	1	ET																				Travelling	Travelling towards the garden
Garden	RCNX	30 s	36N0208200/UTM0073484	10/02/2018	10:59:20	66	1	KI																				Travelling	Travelling towards the garden
Garden	RCNX	30 s	36N0208200/UTM0073484	13/02/2018	07:28:23	67	1	ET																				Travelling	Travelling towards the garden
Garden	RCNX	30 s	36N0208200/UTM0073484	14/02/2018	13:33:17	93	1	ET																				Travelling	Travelling back to the forest
Garden	RCNX	30 s	36N0208200/UTM0073484	15/02/2018	18:42:48	95	2	KI	AdM																			CropForaging	Travelling back to the forest with maize comb
Garden	RCNX	30 s	36N0208200/UTM0073484	16/02/2018	18:40:55	96	1	KI																				Travelling	Travelling towards the garden
Garden	RCNX	30 s	36N0208200/UTM0073484	16/02/2018	18:51:48	97	3		ET	BM	GN?																	Travelling	Travelling towards the garden
Garden	RCNX	30 s	36N0208200/UTM0073484	16/02/2018	18:52:25	98	4		ET	BM	GN?	GR																Travelling	Travelling towards the garden
Garden	RCNX	30 s	36N0208200/UTM0073484	16/02/2018	18:54:57	99	1						HU															Travelling	Travelling towards the garden
Garden	RCNX	30 s	36N0208200/UTM0073484	16/02/2018	18:56:12	100	2				GN?			UL														Travelling	Travelling towards the garden
Garden	RCNX	30 s	36N0208200/UTM0073484	16/02/2018	18:58:49	101	1							UL														Travelling	Travelling towards the garden
Garden	RCNX	30 s	36N0208200/UTM0073484	16/02/2018	19:10:20	102	1	KI																				CropForaging	Travelling back to the forest with maize comb
Garden	RCNX	30 s	36N0208200/UTM0073484	16/02/2018	19:44:49	103	2	LA	LK																			Travelling	Travelling towards the garden
Garden	RCNX	30 s	36N0208200/UTM0073484	16/02/2018	19:45:31	104	3	LA	LK	LV																		Travelling	Travelling towards the garden
Garden	RCNX	30 s	36N0208200/UTM0073484	16/02/2018	19:46:10	105	2		LK	LV																		Travelling	Travelling towards the garden
Garden	RCNX	30 s	36N0208200/UTM0073484	17/02/2018	09:06:15	107	1	GR																				Travelling	Travelling towards the garden
Garden	RCNX	30 s	36N0208200/UTM0073484	17/02/2018	09:13:19	108	2	UL	KI																			Travelling	Travelling towards the garden
Garden	RCNX	30 s	36N0208200/UTM0073484	17/02/2018	09:15:54	109	1	UL																				CropForaging	Travelling towards the garden with maize comb
Garden	RCNX	30 s	36N0208200/UTM0073484	17/02/2018	09:17:39	110	3	UL		LK	NI																	Travelling	Running from the garden
Forest	RCNX	30 s	36N0209571/UTM0072007	11/02/2018	11:28:08	4	2	LK	LV																			Other	Looking at the camera
Forest	RCNX	30 s	36N0209571/UTM0072007	11/02/2018	11:28:44	5	2	LK	LV																			Resting	Resting on the trail
Forest	RCNX	30 s	36N0209571/UTM0072007	11/02/2018	11:29:50	6	2	LK	LV																			Grooming	Resting and grooming on the trail
Forest	RCNX	30 s	36N0209571/UTM0072007	11/02/2018	11:32:07	7	2	LK	LV																			Resting	Resting and crossing the trail
Forest	RCNX	30 s	36N0209571/UTM0072007	11/02/2018	11:32:42	8	1		LV																			Travelling	Crossing the trail
Forest	RCNX	30 s	36N0209571/UTM0072007	11/02/2018	11:37:24	9	2		LV	NE																		Travelling	Travelling through the trail
Forest	RCNX	30 s	36N0209571/UTM0072007	11/02/2018	11:38:11	10	3	LK	LV																			Travelling	Travelling through the trail
Forest	RCNX	30 s	36N0209571/UTM0072007	11/02/2018	11:38:46	11	3	LK			UL	BM																Travelling	Travelling through the trail
Forest	RCNX	30 s	36N0209571/UTM0072007	11/02/2018	11:39:25	12	5					BM	PP	JuvF	KW	GL												Travelling	Travelling through the trail
Forest	RCNX	30 s	36N0209571/UTM0072007	17/02/2018	09:01:34	21	1	SAdX																				Foraging	Feeding on the trail
Forest	RCNX	30 s	36N0209571/UTM0072007	18/02/2018	13:55:20	22	1	KB																				Travelling	Running through the trail
Forest	RCNX	30 s	36N0209158/UTM0072891	07/02/2018	18:55:10	14	4	KW	KJ	KE	KN																	Travelling	Travelling through the trail
Forest	RCNX	30 s	36N0209158/UTM0072891	11/02/2018	07:58:34	22	1	BM																				Travelling	Travelling through the trail
Forest	RCNX	30 s	36N0209158/UTM0072891	14/02/2018	07:45:05	25	1	ET																				Travelling	Travelling through the trail
Forest	RCNX	30 s	36N0209158/UTM0072891	14/02/2018	09:17:10	26	1	KI																				Travelling	Travelling through the trail
Forest	RCNX	30 s	36N0209158/UTM0072891	14/02/2018	11:14:21	27	1	GL																				Travelling	Travelling through the trail
Forest	RCNX	30 s	36N0209158/UTM0072891	22/02/2018	07:16:02	36	2	UL	DT																			Travelling	Travelling through the trail
Forest	RCNX	30 s	36N0209158/UTM0072891	22/02/2018	07:16:39	37	1		DT																			Travelling	Travelling through the trail
Forest	RCNX	30 s	36N0211349/UTM0071288	20/02/2018	13:58:01	65	1	AdF																				Travelling	Travelling through the transect
Garden	RCNX	30 s	36N0208214/UTM0073358	03/02/2018	08:30:41	11	4	ET	AG	AdM	AdX																	CropForaging	Running from the garden with maize combs
Garden	RCNX	30 s	36N0208214/UTM0073358	03/02/2018	08:31:26	12	2				PP	KI																Travelling	Travelling towards the garden
Garden	RCNX	30 s	36N0208214/UTM0073358	03/02/2018	08:32:09	13	1					KI																Travelling	Travelling towards the garden
Garden	RCNX	30 s	36N0208214/UTM0073358	06/02/2018	07:41:10	39	1	ET																				Travelling	Travelling towards the garden
Garden	RCNX	30 s	36N0208214/UTM0073358	06/02/2018	07:41:48	40	1	ET																				CropForaging	Travelling towards the garden
Garden	RCNX	30 s	36N0208214/UTM0073358	09/02/2018	20:44:22	129	1	ET?																				Travelling	Travelling to the garden
Garden	RCNX	30 s	36N0208214/UTM0073358	09/02/2018	20:46:14	131	1	ET?																				CropForaging	Running from the garden with maize combs
Garden	RCNX	30 s	36N0208214/UTM0073358	10/02/2018	11:03:23	159	1	KI																				Travelling	Travelling to the garden
Garden	RCNX	30 s	36N0208214/UTM0073358	10/02/2018	11:04:15	160	1	KI																				Travelling	Running from the garden going back to the forest
Garden	RCNX	30 s	36N0208214/UTM0073358	12/02/2018	19:08:38	214	1	HU?																				Travelling	Travelling to the garden
Garden	RCNX	30 s	36N0208214/UTM0073358	12/02/2018	19:09:19	215	1	HU?																				Travelling	Travelling along side the garden
Garden	RCNX	30 s	36N0208214/UTM0073358	12/02/2018	19:09:59	216	1	HU?																				Travelling	Travelling along side the garden
Garden	RCNX	30 s	36N0208214/UTM0073358	13/02/2018	13:27:29	236	6	AG	ET	LA	KW	KT	KA															Travelling	Travelling to the garden
Garden	RCNX	30 s	36N0208214/UTM0073358	13/02/2018	13:28:15	237	7			LA	KW	KT	KA	KE	KN	KI												Travelling	Travelling to the garden
Garden	RCNX	30 s	36N0208214/UTM0073358	13/02/2018	13:28:52	238	10				KW	KT	KA	KE	KN	KI	AdM	BM	SAdM	KJ								CropForaging	Feeding on maize combs
Garden	RCNX	30 s	36N0208214/UTM0073358	13/02/2018	13:29:39	239	8							KE	KN	KI	AdM	BM	SAdM	KJ								CropForaging	Feeding on maize combs
Garden	RCNX	30 s	36N0208415/UTM0071829	01/02/2018	20:11:39	3	1	UL																				CropForaging	Jumping the trench from the garden with maize comb
Garden	RCNX	30 s	36N0208415/UTM0071829	01/02/2018	20:24:15	4	4	AG	KJ	KE	KN																	CropForaging	Jumping the trench from the garden with maize comb
Garden	RCNX	30 s	36N0208415/UTM0071829	01/02/2018	20:55:45	5	1	KW																				CropForaging	Jumping the trench from the garden with maize comb
Garden	RCNX	30 s	36N0208415/UTM0071829	01/02/2018	21:09:45	6	2	GL	PP																			CropForaging	Jumping and crossing the trench from the garden with maize comb
Garden	RCNX	30 s	36N0208415/UTM0071829	03/02/2018	19:11:48	8	4	KW	GL	KE	KN																	Travelling	Jumping the trench from the garden
Garden	RCNX	30 s	36N0208415/UTM0071829	03/02/2018	19:12:29	9	1					KJ																Travelling	Jumping the trench from the garden
Garden	RCNX	30 s	36N0208415/UTM0071829	04/02/2018	18:28:59	12	2	KW	GL																			Travelling	Jumping the trench for the garden
Garden	RCNX	30 s	36N0208415/UTM0071829	04/02/2018	18:32:25	13	2			AdF	JuvX																	Standing	Standing near the trench
Garden	RCNX	30 s	36N0208415/UTM0071829	04/02/2018	18:33:57	14	2			AdF	JuvX																	Standing	Standing near the trench
Garden	RCNX	30 s	36N0208415/UTM0071829	04/02/2018	18:34:47	15	2			AdF	JuvX																	Resting	Resting and travelling to the forest
Garden	RCNX	30 s	36N0208415/UTM0071829	04/02/2018	18:35:59	16	1	KW																				Travelling	Jumping the trench for the garden
Garden	RCNX	30 s	36N0208415/UTM0071829	04/02/2018	18:38:47	17	1	KW																				Travelling	Jumping the trench from the garden
Garden	RCNX	30 s	36N0208415/UTM0071829	04/02/2018	18:53:51	18	1	GL																				Travelling	Jumping the trench from the garden
Garden	RCNX	30 s	36N0208415/UTM0071829	11/02/2018	19:31:17	40	1	SAdF																				Travelling	Jumping the trench from the garden
Garden	RCNX	30 s	36N0208415/UTM0071829	11/02/2018	20:00:02	41	2	KW	AdM																			CropForaging	Jumping the trench from the garden with maize comb
Garden	RCNX	30 s	36N0208415/UTM0071829	11/02/2018	20:00:48	42	1			KJ																		Travelling	Jumping the trench from the garden
Garden	RCNX	30 s	36N0208415/UTM0071829	11/02/2018	20:01:29	43	2				GR?	NE?																CropForaging	Jumping the trench from the garden with maize comb
Garden	RCNX	30 s	36N0208415/UTM0071829	11/02/2018	20:05:52	44	3						AdF	IX	BM													CropForaging	Jumping the trench from the garden with maize comb
Garden	RCNX	30 s	36N0208415/UTM0071829	11/02/2018	20:06:29	45	1								BM													Travelling	Jumping the trench from the garden
Garden	RCNX	30 s	36N0208415/UTM0071829	11/02/2018	20:08:13	46	#N/A									AdM												CropForaging	Travelling along side the boundary with maize comb
Garden	RCNX	30 s	36N0208415/UTM0071829	11/02/2018	20:19:30	47	1	AdM																				CropForaging	Jumping the trench from the garden with maize comb
Garden	RCNX	30 s	36N0208415/UTM0071829	11/02/2018	20:22:22	48	1		AG																			CropForaging	Travelling along side the trench with maize comb
Garden	RCNX	30 s	36N0208415/UTM0071829	11/02/2018	20:23:26	49	1			UL																		CropForaging	Jumping the trench from the garden with maize comb
Garden	RCNX	30 s	36N0208415/UTM0071829	11/02/2018	20:26:31	50	1				AdX																	Travelling	Travelling along side the trench
Garden	RCNX	30 s	36N0208415/UTM0071829	13/02/2018	20:15:16	52	2	UL	AdM																			CropForaging	Jumping the trench from the garden with maize comb
Garden	RCNX	30 s	36N0208415/UTM0071829	13/02/2018	20:15:56	53	2		AdM	JuvX																		CropForaging	Jumping the trench from the garden with maize comb
Garden	RCNX	30 s	36N0208415/UTM0071829	16/02/2018	19:44:56	70	5	AdM	AdM	AdF	IX	SAdX																CropForaging	Jumping and crossing the trench from the garden with maize comb
Garden	RCNX	30 s	36N0208415/UTM0071829	16/02/2018	19:45:33	71	2			AdF	IX																	Travelling	Travelling through the forest
Garden	RCNX	30 s	36N0208415/UTM0071829	18/02/2018	19:48:45	73	1	KI																				Travelling	Jumping the trench for the garden
Garden	RCNX	30 s	36N0208415/UTM0071829	18/02/2018	20:17:40	74	1	BM																				Travelling	Jumping the trench for the garden
Garden	RCNX	30 s	36N0208415/UTM0071829	19/02/2018	07:25:27	75	3	GB	GO	GR																		Travelling	Jumping the trench for the garden
Garden	RCNX	30 s	36N0208415/UTM0071829	19/02/2018	08:37:58	78	3	GR	GB	GO																		Travelling	Jumping the trench from the garden
Garden	RCNX	30 s	36N0208180/UTM0073490	02/02/2018	11:17:42	40	1	ET																				Travelling	Travelling toward the garden
Garden	RCNX	30 s	36N0208180/UTM0073490	02/02/2018	11:18:30	41	1	ET																				Standing	Standing along side the maize garden
Garden	RCNX	30 s	36N0208180/UTM0073490	02/02/2018	11:19:11	42	1	ET																				Travelling	Travelling along side maize garden
Garden	RCNX	30 s	36N0208180/UTM0073490	02/02/2018	17:49:31	48	1	KI																				Travelling	Travelling toward the garden
Garden	RCNX	30 s	36N0208180/UTM0073490	02/02/2018	17:50:44	49	2	AdM	AG?																			CropForaging	Running back to the forest with maize comb
Garden	RCNX	30 s	36N0208180/UTM0073490	02/02/2018	18:57:22	52	3	ET	PP	GL																		CropForaging	Standing along side the maize garden with maize stem
Garden	RCNX	30 s	36N0208180/UTM0073490	02/02/2018	18:57:58	53	2	ET	PP																			Travelling	Travelling towards the maize garden
Garden	RCNX	30 s	36N0208180/UTM0073490	02/02/2018	18:59:03	54	2				NI	NI																CropForaging	Running back to the forest with maize stem
Garden	RCNX	30 s	36N0208180/UTM0073490	02/02/2018	18:59:46	55	1					NI																Travelling	Running back to the forest
Garden	RCNX	30 s	36N0208180/UTM0073490	02/02/2018	19:55:31	60	2	NE	BM																			Travelling	Travelling towards the maize garden
Garden	RCNX	30 s	36N0208180/UTM0073490	02/02/2018	19:56:10	61	1		BM																			Travelling	Travelling towards the maize garden
Garden	RCNX	30 s	36N0208180/UTM0073490	02/02/2018	19:58:11	62	1		BM																			CropForaging	Running back to the forest with maize stem
Garden	RCNX	30 s	36N0208180/UTM0073490	04/02/2018	08:28:03	85	2	KI	AG																			Travelling	Travelling along side the garden
Garden	RCNX	30 s	36N0208180/UTM0073490	04/02/2018	08:28:39	86	1		AG																			Sitting	Sitting along side garden
Garden	RCNX	30 s	36N0208180/UTM0073490	04/02/2018	08:29:39	87	1		AG																			Travelling	Travelling along side maize garden
Garden	RCNX	30 s	36N0208180/UTM0073490	04/02/2018	08:30:16	88	1		AG																			Standing	Standing along side the maize garden
Garden	RCNX	30 s	36N0208180/UTM0073490	04/02/2018	08:31:02	89	1		AG																			Travelling	Travelling along side maize garden
Garden	RCNX	30 s	36N0208180/UTM0073490	04/02/2018	08:31:41	90	1		AG																			CropForaging	Travelling with maize comb along side maize garden
Garden	RCNX	30 s	36N0208180/UTM0073490	04/02/2018	08:32:24	91	1		AG																			Travelling	Travelling along side maize garden
Garden	RCNX	30 s	36N0208180/UTM0073490	04/02/2018	08:33:11	92	1		AG																			Travelling	Travelling along side maize garden
Garden	RCNX	30 s	36N0208180/UTM0073490	04/02/2018	08:34:57	93	1		AG																			CropForaging	Travelling back to the forest with maize comb
Garden	RCNX	30 s	36N0208180/UTM0073490	04/02/2018	08:37:12	94	1	KI																				CropForaging	Running back to the forest with maize comb
Garden	RCNX	30 s	36N0208180/UTM0073490	05/02/2018	19:35:38	134	1	KI																				Travelling	Travelling along side maize garden
Garden	RCNX	30 s	36N0208180/UTM0073490	05/02/2018	19:37:13	135	4	KI	AdX	NI	NI																	Travelling	Travelling towards the garden
Garden	RCNX	30 s	36N0208180/UTM0073490	05/02/2018	19:38:26	136	3	KI				NI																CropForaging	Running out from the maize garden with maize comb
Garden	RCNX	30 s	36N0208180/UTM0073490	05/02/2018	19:39:03	137	1		MU?																			CropForaging	Running out from the maize garden with maize comb
Garden	RCNX	30 s	36N0208180/UTM0073490	05/02/2018	19:39:41	138	1			SAdX																		CropForaging	Running out from the maize garden with maize comb
Garden	RCNX	30 s	36N0208180/UTM0073490	05/02/2018	19:57:12	139	1	LK																				Travelling	Travelling towards the garden
Garden	RCNX	30 s	36N0208180/UTM0073490	05/02/2018	19:57:51	140	6		NI	LV	AdX	AdX	AdX															CropForaging	Feeding on maize combs on the garden
Garden	RCNX	30 s	36N0208180/UTM0073490	05/02/2018	19:58:33	141	3					AdX	AdX	AdX														CropForaging	Feeding on maize combs on the garden
Garden	RCNX	30 s	36N0208180/UTM0073490	05/02/2018	20:00:25	142	3				AdX	AdX		AdX														CropForaging	Running out from the maize garden with maize comb
Garden	RCNX	30 s	36N0208180/UTM0073490	05/02/2018	20:01:02	143	1				AdX																	CropForaging	Running out from the maize garden with maize comb
Garden	RCNX	30 s	36N0208180/UTM0073490	10/02/2018	08:23:15	219	1	KI																				Travelling	Travelling towards the garden
Garden	RCNX	30 s	36N0208180/UTM0073490	10/02/2018	08:23:54	220	1	KI																				Travelling	Travelling along side maize garden
Garden	RCNX	30 s	36N0208180/UTM0073490	11/02/2018	08:20:09	236	1	KI																				Travelling	Travelling towards the garden
Garden	RCNX	30 s	36N0208180/UTM0073490	11/02/2018	08:20:46	237	1	KI																				Travelling	Travelling towards the garden
Garden	RCNX	30 s	36N0208180/UTM0073490	11/02/2018	08:21:26	238	1	KI																				Travelling	Travelling towards the garden
Garden	RCNX	30 s	36N0208180/UTM0073490	11/02/2018	08:22:19	239	1	KI																				CropForaging	Feeding on maize combs on the garden
Garden	RCNX	30 s	36N0208180/UTM0073490	11/02/2018	08:22:58	240	1	KI																				Travelling	Travelling towards the garden
Garden	RCNX	30 s	36N0208180/UTM0073490	13/02/2018	07:29:00	268	1	AG																				Travelling	Travelling along side the garden
Garden	RCNX	30 s	36N0208180/UTM0073490	13/02/2018	15:13:24	272	1	KI																				Travelling	Travelling along side the garden
Garden	RCNX	30 s	36N0208180/UTM0073490	14/02/2018	13:34:59	281	1	ET																				Travelling	Travelling towards the garden
Garden	RCNX	30 s	36N0208180/UTM0073490	14/02/2018	13:35:36	282	1	ET																				Travelling	Travelling towards the garden
Garden	RCNX	30 s	36N0208180/UTM0073490	14/02/2018	13:36:17	283	1	ET																				Travelling	Running along side the garden
Garden	RCNX	30 s	36N0208180/UTM0073490	14/02/2018	13:39:02	284	1		LA																			Travelling	Travelling towards the garden
Garden	RCNX	30 s	36N0208180/UTM0073490	14/02/2018	13:44:04	285	7	ET	LA	BM	KW	AdX	KT	KA														CropForaging	Feeding on maize combs on the garden
Garden	RCNX	30 s	36N0208180/UTM0073490	14/02/2018	13:45:05	286	4	ET			KW		KT	KA	GL													CropForaging	Running out from the garden with maize comb
Garden	RCNX	30 s	36N0208180/UTM0073490	14/02/2018	15:29:54	290	1	GR																				Travelling	Running along side the garden
Garden	RCNX	30 s	36N0208180/UTM0073490	14/02/2018	15:33:48	291	1		UL																			Travelling	Running towards the garden
Garden	RCNX	30 s	36N0208180/UTM0073490	14/02/2018	15:48:47	292	1	GR																				Travelling	Travelling along side the garden
Garden	RCNX	30 s	36N0208180/UTM0073490	14/02/2018	15:57:40	293	1	GR																				Travelling	Travelling along side the garden
Garden	RCNX	30 s	36N0208180/UTM0073490	14/02/2018	15:59:11	294	1	GR																				Travelling	Running out from the maize garden
Garden	RCNX	30 s	36N0208180/UTM0073490	14/02/2018	16:00:12	295	1		UL																			Travelling	Travelling towards the garden
Garden	RCNX	30 s	36N0208180/UTM0073490	14/02/2018	18:40:52	297	2	GR	AG																			Travelling	Travelling towards the garden
Garden	RCNX	30 s	36N0208180/UTM0073490	14/02/2018	18:41:35	298	1		AG																			Travelling	Travelling towards the garden
Garden	RCNX	30 s	36N0208180/UTM0073490	15/02/2018	18:31:58	318	1	KW																				CropForaging	Running out from the maize garden with maize comb
Garden	RCNX	30 s	36N0208180/UTM0073490	15/02/2018	18:34:48	319	1	KW																				CropForaging	Feeding on maize stem on the garden
Garden	RCNX	30 s	36N0208180/UTM0073490	15/02/2018	18:37:48	320	2	KW	KI																			CropForaging	Feeding on maize stem on the garden
Garden	RCNX	30 s	36N0208180/UTM0073490	15/02/2018	18:39:55	321	5			KJ	KE	KN	GL	PP														CropForaging	Feeding on maize stem on the garden
Garden	RCNX	30 s	36N0208180/UTM0073490	15/02/2018	18:40:37	322	3	KW		KJ				PP														CropForaging	Feeding on maize stem on the garden
Garden	RCNX	30 s	36N0208180/UTM0073490	15/02/2018	18:43:08	323	1	NI																				CropForaging	Running out from the maize garden with maize stem
Garden	RCNX	30 s	36N0208180/UTM0073490	15/02/2018	18:57:49	324	1	KW																				CropForaging	Feeding on maize stem on the garden
Garden	RCNX	30 s	36N0208180/UTM0073490	15/02/2018	18:59:56	325	3	KW	PP	GL																		CropForaging	Feeding on maize stem on the garden
Garden	RCNX	30 s	36N0208180/UTM0073490	15/02/2018	19:00:44	326	2	KW																				CropForaging	Feeding on maize stem on the garden
Garden	RCNX	30 s	36N0208180/UTM0073490	15/02/2018	19:02:34	327	2	KW			KJ																	CropForaging	Feeding on maize stem on the garden
Garden	RCNX	30 s	36N0208180/UTM0073490	15/02/2018	19:03:25	328	2	KW			KJ																	CropForaging	Running out from the garden with maize comb
Garden	RCNX	30 s	36N0208180/UTM0073490	15/02/2018	19:04:05	329	1	KW																				Travelling	Running out from the garden
Garden	RCNX	30 s	36N0208180/UTM0073490	16/02/2018	18:56:02	339	2	ET	GR																			CropForaging	Feeding on maize combs on the garden
Garden	RCNX	30 s	36N0208180/UTM0073490	16/02/2018	18:57:26	340	3	ET		BM	LA?																	CropForaging	Feeding on maize combs on the garden
Garden	RCNX	30 s	36N0208180/UTM0073490	16/02/2018	18:58:16	341	3	ET			LA?	KI																CropForaging	Feeding on maize combs on the garden
Garden	RCNX	30 s	36N0208180/UTM0073490	16/02/2018	18:58:51	342	3	ET			LA?	KI																CropForaging	Feeding on maize combs on the garden
Garden	RCNX	30 s	36N0208180/UTM0073490	16/02/2018	18:59:54	343	3	ET		BM		KI																CropForaging	Feeding on maize combs on the garden
Garden	RCNX	30 s	36N0208180/UTM0073490	16/02/2018	19:00:46	344	2	ET		BM																		CropForaging	Feeding on maize combs on the garden
Garden	RCNX	30 s	36N0208180/UTM0073490	16/02/2018	19:03:34	345	3	ET	GR	BM																		CropForaging	Feeding on maize combs on the garden
Garden	RCNX	30 s	36N0208180/UTM0073490	16/02/2018	19:06:08	346	2	ET		BM																		CropForaging	Feeding on maize combs on the garden
Garden	RCNX	30 s	36N0208180/UTM0073490	16/02/2018	19:07:03	347	2	ET		BM																		CropForaging	Feeding on maize combs on the garden
Garden	RCNX	30 s	36N0208180/UTM0073490	16/02/2018	19:08:25	348	3	ET		BM			SA?															CropForaging	Feeding on maize combs on the garden
Garden	RCNX	30 s	36N0208180/UTM0073490	16/02/2018	19:09:00	349	3	ET		BM			SA?															CropForaging	Feeding on maize combs on the garden
Garden	RCNX	30 s	36N0208180/UTM0073490	16/02/2018	19:10:16	350	2	ET		BM																		CropForaging	Feeding on maize combs on the garden
Garden	RCNX	30 s	36N0208180/UTM0073490	16/02/2018	19:11:48	351	1	ET																				CropForaging	Travelling out from the garden with maize comb
Garden	RCNX	30 s	36N0208180/UTM0073490	16/02/2018	19:12:24	352	1	ET																				CropForaging	Travelling back to the forest with maize comb
Garden	RCNX	30 s	36N0208180/UTM0073490	16/02/2018	19:15:09	353	1		GR																			CropForaging	Feeding on maize combs on the garden
Garden	RCNX	30 s	36N0208180/UTM0073490	16/02/2018	19:19:01	354	1		GR																			CropForaging	Feeding on maize combs on the garden
Garden	RCNX	30 s	36N0208180/UTM0073490	16/02/2018	19:19:39	355	1	ET																				CropForaging	Feeding on maize combs on the garden
Garden	RCNX	30 s	36N0208180/UTM0073490	16/02/2018	19:21:34	356	1	ET																				CropForaging	Feeding on maize combs on the garden
Garden	RCNX	30 s	36N0208180/UTM0073490	16/02/2018	19:22:43	357	1	ET																				Travelling	Travelling towards the garden
Garden	RCNX	30 s	36N0208180/UTM0073490	16/02/2018	19:24:46	358	3	ET				KI																CropForaging	Feeding on maize combs on the garden
Garden	RCNX	30 s	36N0208180/UTM0073490	16/02/2018	19:25:21	359	1					KI																CropForaging	Feeding on maize combs on the garden
Garden	RCNX	30 s	36N0208180/UTM0073490	16/02/2018	19:26:29	360	1					KI																CropForaging	Travelling back to the forest with maize stem
Garden	RCNX	30 s	36N0208180/UTM0073490	16/02/2018	19:28:59	361	1							AdM														Travelling	Travelling along side the garden
Garden	RCNX	30 s	36N0208180/UTM0073490	16/02/2018	19:30:31	362	1					KI																CropForaging	Feeding on maize combs on the garden
Garden	RCNX	30 s	36N0208180/UTM0073490	16/02/2018	19:31:15	363	1					KI																CropForaging	Feeding on maize combs on the garden
Garden	RCNX	30 s	36N0208180/UTM0073490	16/02/2018	19:32:09	364	3					KI			UL	AdM												Travelling	Travelling towards the garden
Garden	RCNX	30 s	36N0208180/UTM0073490	16/02/2018	19:46:31	365	1	ET																				Standing	Standing along side the garden
Garden	RCNX	30 s	36N0208180/UTM0073490	16/02/2018	19:47:15	366	1	ET																				Travelling	Travelling along side the garden
Garden	RCNX	30 s	36N0208180/UTM0073490	16/02/2018	19:49:45	367	1	ET																				CropForaging	Travelling back to the forest with maize stem
Garden	RCNX	30 s	36N0208180/UTM0073490	16/02/2018	19:51:42	368	4		LK	KW?	AdX	LV																CropForaging	Feeding on maize combs on the garden
Garden	RCNX	30 s	36N0208180/UTM0073490	16/02/2018	19:52:18	369	3		LK		AdX	LV																CropForaging	Feeding on maize combs on the garden
Garden	RCNX	30 s	36N0208180/UTM0073490	16/02/2018	19:52:59	370	2		LK			LV																CropForaging	Feeding on maize combs on the garden
Garden	RCNX	30 s	36N0208180/UTM0073490	16/02/2018	19:57:30	371	1				AdX																	Travelling	Travelling back to the forest
Garden	RCNX	30 s	36N0208180/UTM0073490	16/02/2018	19:59:15	372	1		LK																			Sitting	Sitting along side the garden
Garden	RCNX	30 s	36N0208180/UTM0073490	16/02/2018	20:00:48	373	2		LK	KW?																		Travelling	Travelling to and from the garden
Garden	RCNX	30 s	36N0208180/UTM0073490	16/02/2018	20:01:23	374	1			KW?																		CropForaging	Feeding on maize stem on the garden
Garden	RCNX	30 s	36N0208180/UTM0073490	16/02/2018	20:02:15	375	1			KW?																		CropForaging	Feeding on maize stem on the garden
Garden	RCNX	30 s	36N0208180/UTM0073490	16/02/2018	20:05:00	376	1			KW?																		CropForaging	Feeding on maize stem on the garden
Garden	RCNX	30 s	36N0208180/UTM0073490	16/02/2018	20:06:10	377	1			KW?																		Travelling	Travelling back to the forest
Garden	RCNX	30 s	36N0208180/UTM0073490	16/02/2018	20:08:49	378	1			KW?																		CropForaging	Feeding on maize stem on the garden
Garden	RCNX	30 s	36N0208180/UTM0073490	16/02/2018	20:09:57	379	1			KW?																		CropForaging	Travelling back to the forest with maize stem
Garden	RCNX	30 s	36N0208180/UTM0073490	16/02/2018	20:15:05	380	2	LK?	KW?																			CropForaging	Feeding on maize stem on the garden
Garden	RCNX	30 s	36N0208180/UTM0073490	16/02/2018	20:15:53	381	2	LK?	KW?																			CropForaging	Feeding on maize stem on the garden
Garden	RCNX	30 s	36N0208180/UTM0073490	16/02/2018	20:16:45	382	3	LK?	KW?	AdX																		CropForaging	Feeding on maize stem on the garden
Garden	RCNX	30 s	36N0208180/UTM0073490	16/02/2018	20:18:21	383	2	LK?	KW?																			CropForaging	Feeding on maize stem on the garden
Garden	RCNX	30 s	36N0208180/UTM0073490	16/02/2018	20:19:10	384	2	LK?	KW?																			CropForaging	Travelling back to the forest with maize stem
Garden	RCNX	30 s	36N0208180/UTM0073490	16/02/2018	20:24:41	385	2	LK?			UL?																	Travelling	Travelling towards the garden
Garden	RCNX	30 s	36N0208180/UTM0073490	16/02/2018	20:25:16	386	3		KW?		UL?																	Travelling	Travelling along side the garden
Garden	RCNX	30 s	36N0208180/UTM0073490	16/02/2018	20:26:30	387	1		KW?																			CropForaging	Feeding on maize stem on the garden
Garden	RCNX	30 s	36N0208180/UTM0073490	16/02/2018	20:28:53	388	3	LK?		AdX	UL?																	CropForaging	Travelling back to the forest with maize stem
Garden	RCNX	30 s	36N0208180/UTM0073490	17/02/2018	08:36:05	393	1	ET																				Travelling	Travelling along side the garden
Garden	RCNX	30 s	36N0208180/UTM0073490	17/02/2018	09:13:34	396	1	LA																				Travelling	Travelling towards the garden
Garden	RCNX	30 s	36N0208180/UTM0073490	17/02/2018	09:14:10	397	1	LA																				Travelling	Travelling towards the garden
Garden	RCNX	30 s	36N0208180/UTM0073490	17/02/2018	09:18:07	398	1	LA																				CropForaging	Feeding on maize stem on the garden
Garden	RCNX	30 s	36N0208180/UTM0073490	17/02/2018	09:19:03	399	1	LA																				CropForaging	Feeding on maize stem on the garden
Garden	RCNX	30 s	36N0208180/UTM0073490	17/02/2018	09:20:42	400	1	LA																				CropForaging	Feeding on maize stem on the garden
Garden	RCNX	30 s	36N0208180/UTM0073490	17/02/2018	09:33:21	401	1	LK																				Resting	Resting near the garden
Garden	RCNX	30 s	36N0208180/UTM0073490	17/02/2018	09:34:07	402	1	LK																				CropForaging	Feeding on maize combs on the garden
Garden	RCNX	30 s	36N0208180/UTM0073490	17/02/2018	09:35:35	403	1	LK																				Travelling	Travelling towards the garden
Garden	RCNX	30 s	36N0208180/UTM0073490	17/02/2018	09:36:56	404	1	LK																				CropForaging	Feeding on maize combs on the garden
Garden	RCNX	30 s	36N0208180/UTM0073490	17/02/2018	09:40:04	405	1	LK																				CropForaging	Feeding on maize combs on the garden
Garden	RCNX	30 s	36N0208180/UTM0073490	17/02/2018	09:44:25	406	1	LK																				Travelling	Travelling back to the forest
Garden	RCNX	30 s	36N0208180/UTM0073490	17/02/2018	19:02:42	414	2	GR	AG																			Travelling	Travelling towards the garden
Garden	RCNX	30 s	36N0208180/UTM0073490	18/02/2018	09:08:52	418	1	LA																				CropForaging	Travelling back to the forest with maize comb
Forest	RCNX	30 s	36N0209897/UTM0072905	24/02/2018	11:46:43	5	2	NE	LA																			Travelling	Travelling through the trail
Forest	RCNX	30 s	36N0209897/UTM0072905	02/03/2018	10:11:55	13	1	AdF																				Travelling	Crossing the trail
Forest	RCNX	30 s	36N0209897/UTM0072905	03/03/2018	15:32:40	20	3	GB	GO	GR																		Travelling	Travelling through the trail
Forest	RCNX	30 s	36N0209897/UTM0072905	05/03/2018	14:43:18	28	2	AdM	PR?																			Travelling	Crossing the trail
Forest	RCNX	30 s	36N0209897/UTM0072905	06/03/2018	08:29:46	32	1	AdF																				Travelling	Travelling through the trail
Forest	RCNX	30 s	36N0209897/UTM0072905	08/03/2018	07:44:30	35	1	GR																				Travelling	Travelling through the trail
Garden	RCNX	30 s	36N0208200/UTM0073484	19/02/2018	18:57:40	34	1	KI																				Travelling	Travelling towards the garden
Garden	RCNX	30 s	36N0208200/UTM0073484	20/02/2018	08:00:16	35	1	KI																				Travelling	Travelling towards the garden
Garden	RCNX	30 s	36N0208200/UTM0073484	20/02/2018	14:12:14	61	1	GL																				CropForaging	Feeding on maize combs near the garden
Garden	RCNX	30 s	36N0208200/UTM0073484	20/02/2018	14:12:53	62	1		LV																			Travelling	Travelling towards the garden
Garden	RCNX	30 s	36N0208200/UTM0073484	20/02/2018	14:13:30	63	2		LV	PP																		Standing	Standing near the garden
Garden	RCNX	30 s	36N0208200/UTM0073484	20/02/2018	14:14:13	64	2		LV	PP																		Standing	Standing near the garden
Garden	RCNX	30 s	36N0208200/UTM0073484	20/02/2018	14:16:04	65	2		LV	PP																		Travelling	Travelling back to the forest
Garden	RCNX	30 s	36N0208200/UTM0073484	20/02/2018	19:17:15	69	1	KI																				Travelling	Travelling along side the garden
Garden	RCNX	30 s	36N0208200/UTM0073484	20/02/2018	19:46:33	70	1	UL																				CropForaging	Travelling back to the forest with maize stem
Garden	RCNX	30 s	36N0208200/UTM0073484	21/02/2018	19:15:54	72	1	LA																				Travelling	Travelling towards the garden
Garden	RCNX	30 s	36N0208200/UTM0073484	21/02/2018	19:48:20	73	1	KW?																				CropForaging	Travelling back to the forest with maize comb
Garden	RCNX	30 s	36N0208200/UTM0073484	22/02/2018	19:03:45	135	2	AdM	KW																			CropForaging	Travelling towards the garden with maize stem
Garden	RCNX	30 s	36N0208200/UTM0073484	22/02/2018	19:30:10	136	1	MU?																				CropForaging	Travelling back to the forest with maize stem
Garden	RCNX	30 s	36N0208200/UTM0073484	23/02/2018	17:18:58	198	1	LA																				Travelling	Travelling towards the garden
Garden	RCNX	30 s	36N0208200/UTM0073484	23/02/2018	18:33:45	199	3	LA	LV	LK																		Travelling	Travelling towards the garden
Garden	RCNX	30 s	36N0208200/UTM0073484	25/02/2018	20:04:59	205	1	KB?																				CropForaging	Travelling back to the forest with maize comb
Garden	RCNX	30 s	36N0208200/UTM0073484	25/02/2018	20:13:39	206	3	KB?	KW	MU																		CropForaging	Travelling back to the forest with maize comb
Forest	RCNX	30 s	36N0209571/UTM0072007	24/02/2018	09:26:35	7	7	PR?	JuvX	AdF	IX	AdF	IX	AdF	IX													Travelling	Travellling through the trail
Forest	RCNX	30 s	36N0209571/UTM0072007	24/02/2018	09:27:11	8	5	PR?				AdF	IX	AdF	IX													Travelling	Travellling through the trail
Forest	RCNX	30 s	36N0209571/UTM0072007	24/02/2018	09:37:14	9	1	PR?																				Other	Looking at the camera
Forest	RCNX	30 s	36N0209571/UTM0072007	24/02/2018	09:37:51	10	1	PR?																				Other	Looking at the camera
Forest	RCNX	30 s	36N0209571/UTM0072007	24/02/2018	09:38:25	11	1																					Other	Looking at the camera
Forest	RCNX	30 s	36N0209571/UTM0072007	05/03/2018	07:42:40	21	1	KP?																				Other	Spotting the camera
Forest	RCNX	30 s	36N0209571/UTM0072007	07/03/2018	07:57:39	24	1	GR																				Travelling	Travellling through the forest
Forest	RCNX	30 s	36N0209571/UTM0072007	07/03/2018	09:04:52	25	2	AdF	IX																			Travelling	Running through the forest
Forest	RCNX	30 s	36N0209158/UTM0072891	23/02/2018	15:09:17	12	3	DT	NE	MU																		Travelling	Travelling through trail
Forest	RCNX	30 s	36N0209158/UTM0072891	24/02/2018	09:46:02	16	1	MU																				Travelling	Travelling through trail
Forest	RCNX	30 s	36N0209158/UTM0072891	28/02/2018	11:47:34	35	3	ET	LA	NE																		Travelling	Travelling through trail
Forest	RCNX	30 s	36N0209158/UTM0072891	28/02/2018	11:48:18	36	1				LK																	Travelling	Travelling through trail
Forest	RCNX	30 s	36N0209158/UTM0072891	28/02/2018	11:48:57	37	1					LV																Travelling	Travelling through trail
Forest	RCNX	30 s	36N0209158/UTM0072891	04/03/2018	17:13:10	53	1	KB?																				Travelling	Travelling through trail
Forest	RCNX	30 s	36N0209158/UTM0072891	06/03/2018	08:47:51	56	1	ET																				Travelling	Travelling through trail
Forest	RCNX	30 s	36N0209158/UTM0072891	06/03/2018	12:08:08	57	1	NE																				Travelling	Travelling through trail
Forest	RCNX	30 s	36N0209158/UTM0072891	08/03/2018	08:58:23	64	3	LA	LV	LK																		Travelling	Travelling through trail
Forest	RCNX	30 s	36N0209158/UTM0072891	08/03/2018	12:04:37	66	5	AG	UL	ET	AdF	KB																Travelling	Travelling through trail
Forest	RCNX	30 s	36N0209158/UTM0072891	08/03/2018	12:05:16	67	4				AdF	KB	KT	KA														Travelling	Travelling through trail
Forest	RCNX	30 s	36N0209158/UTM0072891	08/03/2018	12:06:15	68	1								SA													Travelling	Travelling through trail
Forest	RCNX	30 s	36N0211349/UTM0071288	22/02/2018	08:52:07	7	1	SAdF																				Travelling	Travelling through the transect
Forest	RCNX	30 s	36N0211349/UTM0071288	23/02/2018	16:35:28	12	5	OY?	ZO?	AK	AR?	DA																Travelling	Travelling through the transect
Forest	RCNX	30 s	36N0211349/UTM0071288	23/02/2018	16:36:11	13	6			AK	AR?	DA	GG	IX	JuvX													Travelling	Travelling and resting through the transect
Forest	RCNX	30 s	36N0211349/UTM0071288	25/02/2018	14:22:42	18	2	OY?	ZO?																			Travelling	Travelling through the transect
Forest	RCNX	30 s	36N0211349/UTM0071288	25/02/2018	14:23:18	19	5	OY?	ZO?	AK	AR?	MN																Travelling	Travelling and resting through the transect
Forest	RCNX	30 s	36N0211349/UTM0071288	07/03/2018	09:14:05	38	10	KM?	DA	ZO	OY	AK	AdF	JuvX	GG	IX	JuvX											Travelling	Travelling through the transect
Forest	RCNX	30 s	36N0211349/UTM0071288	07/03/2018	09:14:58	39	1						AdF															Travelling	Travelling through the transect
Forest	RCNX	30 s	36N0211349/UTM0071288	07/03/2018	09:23:22	40	1	MN																				Travelling	Travelling through the transect
Garden	RCNX	30 s	36N0208214/UTM0073358	20/02/2018	14:31:21	8	1	AdX																				CropForaging	Travelling back to the forest with maize comb
Garden	RCNX	30 s	36N0208214/UTM0073358	20/02/2018	14:37:44	9	1	SAdX																				Travelling	Travelling towards the garden
Garden	RCNX	30 s	36N0208214/UTM0073358	20/02/2018	14:49:00	10	1	PP?																				Standing	Standing near the garden
Garden	RCNX	30 s	36N0208214/UTM0073358	20/02/2018	14:49:37	11	1	PP?																				Standing	Standing near the garden
Garden	RCNX	30 s	36N0208214/UTM0073358	23/02/2018	18:58:41	31	1	PP?																				Grooming	Grooming itself and standing near the garden
Garden	RCNX	30 s	36N0208214/UTM0073358	23/02/2018	19:01:03	32	1		LK																			Travelling	Travelling towards the garden
Garden	RCNX	30 s	36N0208214/UTM0073358	23/02/2018	19:04:18	33	1		LK																			CropForaging	Running back to the forest with maize comb
Garden	RCNX	30 s	36N0208415/UTM0071829	23/02/2018	19:15:44	12	5	KW?	AG	GB?	GO?	GR?																Travelling	Jumping the trench for the garden
Garden	RCNX	30 s	36N0208415/UTM0071829	23/02/2018	19:16:20	13	1						MU?															Travelling	Jumping the trench for the garden
Garden	RCNX	30 s	36N0208415/UTM0071829	23/02/2018	19:21:48	14	1	ET																				Travelling	Jumping the trench for the garden
Garden	RCNX	30 s	36N0208415/UTM0071829	23/02/2018	20:08:44	15	4	KW?	GB?	GO?	MU?																	CropForaging	Jumping the trench from the garden with maize comb
Garden	RCNX	30 s	36N0208415/UTM0071829	23/02/2018	20:09:19	16	3				MU?	BM	GR?															CropForaging	Jumping the trench from the garden with maize comb
Garden	RCNX	30 s	36N0208415/UTM0071829	27/02/2018	19:00:03	24	3	GB?	GO?	GR?																		Travelling	Jumping the trench to the garden
Garden	RCNX	30 s	36N0208415/UTM0071829	27/02/2018	19:54:59	25	3	GR?	GB?	GO?																		CropForaging	Jumping the trench from the garden with maize comb
Garden	RCNX	30 s	36N0208415/UTM0071829	01/03/2018	19:00:08	26	3	GR?	GB?	GO?																		Travelling	Jumping the trench to the garden
Garden	RCNX	30 s	36N0208415/UTM0071829	01/03/2018	20:04:27	27	3	GB?	GO?	GR?																		CropForaging	Jumping the trench from the garden with maize comb
Garden	RCNX	30 s	36N0208180/UTM0073490	19/02/2018	19:00:50	19	1	KI																				Standing	Standing near the garden
Garden	RCNX	30 s	36N0208180/UTM0073490	19/02/2018	19:01:45	20	1	KI																				Travelling	Travelling along side the garden
Garden	RCNX	30 s	36N0208180/UTM0073490	19/02/2018	19:31:20	21	1	KI																				Travelling	Travelling along side the garden
Garden	RCNX	30 s	36N0208180/UTM0073490	20/02/2018	14:41:55	26	6	GR	ET	KW	GB?	GO	LA															Travelling	Travelling to the garden
Garden	RCNX	30 s	36N0208180/UTM0073490	20/02/2018	14:42:31	27	6		ET		GB?	GO	LA	KE	KN													Travelling	Travelling to the garden
Garden	RCNX	30 s	36N0208180/UTM0073490	20/02/2018	14:43:11	28	3							KE	KN	KJ												Travelling	Travelling to the garden
Garden	RCNX	30 s	36N0208180/UTM0073490	20/02/2018	14:47:27	29	2	GR									JuvM											CropForaging	Travelling along side the garden with maize comb
Garden	RCNX	30 s	36N0208180/UTM0073490	20/02/2018	15:08:11	31	1	KW																				Travelling	Travelling along side the garden
Garden	RCNX	30 s	36N0208180/UTM0073490	20/02/2018	16:00:32	34	4	HU?	NI	NI																		Travelling	Travelling back to the forest
Garden	RCNX	30 s	36N0208180/UTM0073490	20/02/2018	16:02:48	35	2	HU?			NI																	CropForaging	Travelling back to the forest with maize stem
Garden	RCNX	30 s	36N0208180/UTM0073490	20/02/2018	16:30:10	36	1	JuvM																				Travelling	Travelling to the garden
Garden	RCNX	30 s	36N0208180/UTM0073490	20/02/2018	16:30:56	37	1	JuvM																				Travelling	Travelling along side the garden
Garden	RCNX	30 s	36N0208180/UTM0073490	21/02/2018	19:16:55	49	1	AdM																				Travelling	Travelling along side the garden
Garden	RCNX	30 s	36N0208180/UTM0073490	21/02/2018	19:29:16	50	1	AdM																				CropForaging	Feeding on maize combs on the garden
Garden	RCNX	30 s	36N0208180/UTM0073490	21/02/2018	19:30:22	51	2	AdM	KW																			CropForaging	Feeding on maize combs on the garden
Garden	RCNX	30 s	36N0208180/UTM0073490	21/02/2018	19:31:05	52	2	AdM		PP																		CropForaging	Feeding on maize combs on the garden
Garden	RCNX	30 s	36N0208180/UTM0073490	22/02/2018	18:04:12	74	4	GB?	GO	KW	GR?																	Travelling	Travelling along side the garden
Garden	RCNX	30 s	36N0208180/UTM0073490	22/02/2018	20:36:52	77	1	ET																				Travelling	Travelling to the garden
Garden	RCNX	30 s	36N0208180/UTM0073490	22/02/2018	20:54:12	78	1	ET																				Travelling	Running back to the forest
Garden	RCNX	30 s	36N0208180/UTM0073490	23/02/2018	18:30:03	96	2	BM	PP																			Travelling	Travelling along side the garden
Garden	RCNX	30 s	36N0208180/UTM0073490	23/02/2018	18:30:46	97	1		PP																			Travelling	Travelling along side the garden
Garden	RCNX	30 s	36N0208180/UTM0073490	23/02/2018	19:56:20	98	1	GL																				Travelling	Travelling along side the garden
Garden	RCNX	30 s	36N0208180/UTM0073490	23/02/2018	19:57:15	99	1	GL																				Travelling	Travelling back to the forest
Forest	RCNX	30 s	36N0209897/UTM0072905	12/03/2018	06:52:16	12	1	AdM																				Travelling	Crossing the trail
Forest	RCNX	30 s	36N0209897/UTM0072905	14/03/2018	09:29:17	21	1	HU																				Travelling	Travelling through the trail
Forest	RCNX	30 s	36N0209897/UTM0072905	16/03/2018	13:21:35	26	1	BM																				Resting	Resting on the trail
Forest	RCNX	30 s	36N0209897/UTM0072905	16/03/2018	13:22:33	27	1	BM																				Resting	Resting on the trail
Forest	RCNX	30 s	36N0209897/UTM0072905	16/03/2018	13:23:46	28	1	BM																				Grooming	Grooming and resting on the trail
Forest	RCNX	30 s	36N0209897/UTM0072905	16/03/2018	13:24:46	29	2	BM	HU																			Travelling	Travelling through the trail
Forest	RCNX	30 s	36N0209897/UTM0072905	16/03/2018	13:25:31	30	3	BM	HU	GO?																		Resting	Resting on the trail
Forest	RCNX	30 s	36N0209897/UTM0072905	16/03/2018	13:26:10	31	7	BM	HU	GO?	GB?	LA	LK	PP														Travelling	Travelling through the trail
Forest	RCNX	30 s	36N0209897/UTM0072905	16/03/2018	13:27:12	32	4					LA	LK	PP	GR													Travelling	Travelling through the trail
Forest	RCNX	30 s	36N0209897/UTM0072905	16/03/2018	13:28:32	33	1								GR													Travelling	Travelling through the trail
Forest	RCNX	30 s	36N0209897/UTM0072905	16/03/2018	13:30:29	34	1									KI												Travelling	Travelling through the trail
Forest	RCNX	30 s	36N0209897/UTM0072905	16/03/2018	13:38:18	35	3										LV	NE/ER	ET									Travelling	Travelling through the trail
Forest	RCNX	30 s	36N0209897/UTM0072905	16/03/2018	13:39:58	36	2													SA?	GN?							Travelling	Travelling through the trail
Forest	RCNX	30 s	36N0209897/UTM0072905	16/03/2018	13:55:02	39	1	DT																				Travelling	Running through the trail
Forest	RCNX	30 s	36N0209897/UTM0072905	16/03/2018	14:27:10	40	7	AdM	SA?	KB	KT	KA	AdF	IX														Travelling	Travelling through the trail
Forest	RCNX	30 s	36N0209897/UTM0072905	16/03/2018	15:54:37	43	1	NE/ER																				Travelling	Travelling through the trail
Forest	RCNX	30 s	36N0209897/UTM0072905	17/03/2018	10:11:59	46	1	SA?																				Travelling	Travelling through the trail
Forest	RCNX	30 s	36N0209897/UTM0072905	20/03/2018	09:15:58	52	3	LU?	LT?	KB																		Travelling	Travelling through the trail
Forest	RCNX	30 s	36N0209897/UTM0072905	20/03/2018	09:16:35	53	1			KB																		Travelling	Running through the trail
Forest	RCNX	30 s	36N0211782/UTM0072477	13/03/2018	00:38:23	20	2	AdM	AdM																			Travelling	Travelling through the trail
Forest	RCNX	30 s	36N0211782/UTM0072477	17/03/2018	18:20:31	50	2	NI	NI																			Travelling	Running through the trail
Forest	RCNX	30 s	36N0209436/UTM0070218	15/03/2018	13:16:39	15	8	KM	AK	MN	AR?	OY	ZO	CL	DA													Travelling	Travelling through the trail
Forest	RCNX	30 s	36N0209571/UTM0072007	10/03/2018	12:40:01	5	1	PR																				Other	Looking at the camera
Forest	RCNX	30 s	36N0209571/UTM0072007	11/03/2018	11:59:18	7	4	PP	BM	GL	DT																	Travelling	Travelling through the trail
Forest	RCNX	30 s	36N0209571/UTM0072007	11/03/2018	12:00:08	8	2		BM		DT																	Travelling	Travelling through the trail
Forest	RCNX	30 s	36N0209571/UTM0072007	13/03/2018	07:08:44	11	2	AdM	KB																			Travelling	Running through the trail with a branch
Forest	RCNX	30 s	36N0209571/UTM0072007	13/03/2018	07:09:28	12	1		KB																			Travelling	Running through the trail
Forest	RCNX	30 s	36N0209571/UTM0072007	13/03/2018	09:51:16	13	5	NI	LA	LK	AdF	IX																Travelling	Travelling through the trail
Forest	RCNX	30 s	36N0209571/UTM0072007	13/03/2018	09:51:52	14	2				AdF	IX																Travelling	Travelling through the trail
Forest	RCNX	30 s	36N0209571/UTM0072007	13/03/2018	10:04:37	15	2	LV	NE/ER?																			Travelling	Travelling through the trail
Forest	RCNX	30 s	36N0209571/UTM0072007	16/03/2018	12:05:56	17	1	PR																				Other	Looking at the camera
Forest	RCNX	30 s	36N0209571/UTM0072007	18/03/2018	17:02:27	19	2	AdX	GN?																			Travelling	Travelling through the trail
Forest	RCNX	30 s	36N0209158/UTM0072891	09/03/2018	13:59:01	9	1	LK																				Travelling	Travelling through the trail
Forest	RCNX	30 s	36N0209158/UTM0072891	09/03/2018	16:50:26	10	6	KB	NE/ER	LA	LV	KI	KW															Travelling	Travelling through the trail
Forest	RCNX	30 s	36N0209158/UTM0072891	09/03/2018	16:51:08	11	1					KI																Travelling	Travelling through the trail
Forest	RCNX	30 s	36N0209158/UTM0072891	09/03/2018	17:56:50	13	3	NE/ER	LA	NE/ER																		Travelling	Travelling through the trail
Forest	RCNX	30 s	36N0209158/UTM0072891	09/03/2018	17:59:59	14	1				KW																	Travelling	Travelling through the trail
Forest	RCNX	30 s	36N0209158/UTM0072891	21/03/2018	07:34:28	54	1	AdM																				Travelling	Travelling through the trail
Forest	RCNX	30 s	36N0209158/UTM0072891	21/03/2018	08:00:55	55	1	KW																				Travelling	Running through the trail
Forest	RCNX	30 s	36N0209158/UTM0072891	21/03/2018	08:20:48	56	1	GL																				Travelling	Travelling through the trail
Forest	RCNX	30 s	36N0211349/UTM0071288	09/03/2018	16:28:23	13	8	OY?	ZO?	AK	AR?	CL	GG	JuvX	IX													Travelling	Travelling through the trail
Forest	RCNX	30 s	36N0211349/UTM0071288	09/03/2018	16:35:05	14	1	DA																				Travelling	Running through the trail
Forest	RCNX	30 s	36N0211349/UTM0071288	09/03/2018	16:37:18	15	5		AdF	JuvX	JuvX	AdF	IX															Travelling	Travelling through the trail
Forest	RCNX	30 s	36N0211349/UTM0071288	10/03/2018	07:35:21	16	2	AdM	KM?																			Travelling	Travelling through the trail
Forest	RCNX	30 s	36N0211349/UTM0071288	10/03/2018	07:37:11	17	8		KM?	GG	JuvX	IX	AdF	IX	JuvX	DA												Travelling	Travelling through the trail
Forest	RCNX	30 s	36N0211349/UTM0071288	10/03/2018	08:05:34	18	5	JuvM	OY?	AK	CL	AR?																Travelling	Travelling and running through the trail
Forest	RCNX	30 s	36N0211349/UTM0071288	10/03/2018	08:06:12	19	4				CL		JuvM	SAdX	ZO													Travelling	Travelling and running through the trail
Forest	RCNX	30 s	36N0211349/UTM0071288	10/03/2018	08:06:52	20	1								ZO													Travelling	Travelling through the trail
Forest	RCNX	30 s	36N0211349/UTM0071288	10/03/2018	08:21:41	22	2	OY	AK																			Travelling	Travelling through the trail
Forest	RCNX	30 s	36N0211349/UTM0071288	10/03/2018	08:50:45	23	1	CL																				Travelling	Travelling through the trail
Forest	RCNX	30 s	36N0211349/UTM0071288	10/03/2018	08:59:20	24	2	OY?	AK																			Travelling	Travelling through the trail
Forest	RCNX	30 s	36N0211349/UTM0071288	10/03/2018	12:00:31	25	1	AdM																				Travelling	Running through the trail
Forest	RCNX	30 s	36N0211349/UTM0071288	10/03/2018	12:03:38	26	1		AdM																			Travelling	Travelling through the trail
Forest	RCNX	30 s	36N0211349/UTM0071288	10/03/2018	12:19:16	27	4	NE/ER	AG	BM	LA?																	Resting	Resting on the trail
Forest	RCNX	30 s	36N0211349/UTM0071288	10/03/2018	12:20:01	28	7	NE/ER	AG	BM	LA?	LK	GL	AdM														Travelling	Travelling through the trail
Forest	RCNX	30 s	36N0211349/UTM0071288	10/03/2018	12:20:38	29	8			BM	LA?	LK	GL	AdM	LV	PP	KI											Travelling	Travelling through the trail
Forest	RCNX	30 s	36N0211349/UTM0071288	12/03/2018	13:12:01	33	4	AdM	AdM	AdM	AdM																	Travelling	Travelling through the trail
Forest	RCNX	30 s	36N0211349/UTM0071288	12/03/2018	13:12:40	34	9		AdM	AdM	AdM	LA	LK	LV	AdM	BM	KI											Travelling	Travelling through the trail
Forest	RCNX	30 s	36N0211349/UTM0071288	18/03/2018	11:32:03	86	8	KM?	AdM	AdM	CL?	DA	AK	JuvM	AR?													Travelling	Travelling through the trail
Forest	RCNX	30 s	36N0211349/UTM0071288	18/03/2018	11:32:46	87	3							JuvM	AR?	JuvM												Travelling	Travelling through the trail
Forest	RCNX	30 s	36N0211349/UTM0071288	18/03/2018	17:24:05	91	5	AdM	LA?	NE/ER?	AG	UL																Travelling	Travelling through the trail
Forest	RCNX	30 s	36N0211349/UTM0071288	18/03/2018	17:24:47	92	3				AG	UL	AdM															Travelling	Travelling through the trail
Forest	RCNX	30 s	36N0211173/UTM0073044	10/03/2018	13:21:16	5	1	NE/ER?																				Travelling	Crossing the river
Forest	RCNX	30 s	36N0211173/UTM0073044	13/03/2018	07:41:18	7	1	UL																				Travelling	Crossing the river
Forest	RCNX	30 s	36N0211173/UTM0073044	17/03/2018	07:43:59	16	6	GB	GO	GR	AdF	IX	JuvX															Travelling	Crossing the river
Garden	RCNX	30 s	36N0208415/UTM0071829	15/03/2018	19:09:15	4	3	GB	GO	GR																		Travelling	Jumping the trench to the garden
Garden	RCNX	30 s	36N0208415/UTM0071829	15/03/2018	19:10:03	5	2	GB	GO																			Resting	Resting near the trench
Garden	RCNX	30 s	36N0208415/UTM0071829	15/03/2018	19:10:53	6	2	GB	GO																			Resting	Resting near the trench
Garden	RCNX	30 s	36N0208415/UTM0071829	15/03/2018	19:12:22	7	2	GB	GO																			Travelling	Jumping the trench to the garden
Forest	RCNX	30 s	36N0209897/UTM0072905	23/03/2018	07:24:22	3	4	MU	MJ?	MD?	MB?																	Travelling	Travelling and standing on the trail
Forest	RCNX	30 s	36N0209897/UTM0072905	23/03/2018	07:25:01	4	3		MJ?	MD?	MB?																	Travelling	Travelling through the trail
Forest	RCNX	30 s	36N0209897/UTM0072905	23/03/2018	16:29:34	8	1	SAdX																				Travelling	Travelling through the trail
Forest	RCNX	30 s	36N0209897/UTM0072905	24/03/2018	08:02:31	14	3	AdF	IX	JuvX																		Travelling	Travelling through the trail
Forest	RCNX	30 s	36N0209897/UTM0072905	28/03/2018	13:50:26	21	3	GB	GO	GR																		Travelling	Travelling through the trail
Forest	RCNX	30 s	36N0209897/UTM0072905	29/03/2018	06:48:33	23	1	AdM																				Travelling	Travelling through the trail
Forest	RCNX	30 s	36N0209897/UTM0072905	29/03/2018	15:43:36	24	5	GR?	GB?	GO?	SAdM	AdM																Travelling	Travelling through the trail
Forest	RCNX	30 s	36N0209897/UTM0072905	30/03/2018	08:16:23	26	1	AdM																				Travelling	Travelling through the trail
Forest	RCNX	30 s	36N0209897/UTM0072905	31/03/2018	13:26:54	27	2	PR	NE/ER																			Travelling	Travelling through the trail
Forest	RCNX	30 s	36N0209897/UTM0072905	03/04/2018	16:53:24	37	1	SAdM																				Travelling	Travelling through the trail
Forest	RCNX	30 s	36N0209436/UTM0070218	26/03/2018	19:00:32	14	5	AdM	JuvM	AdM	AdM	DA																Travelling	Travelling through the trail
Forest	RCNX	30 s	36N0209436/UTM0070218	26/03/2018	19:01:13	15	7			AdM	AdM	DA	AK	AdF	JuvX	AdF												Resting	Resting on the trail
Forest	RCNX	30 s	36N0209436/UTM0070218	26/03/2018	19:01:50	16	5				AdM	DA				AdF	AR?	MN										Travelling	Travelling through the trail
Forest	RCNX	30 s	36N0209571/UTM0072007	28/03/2018	16:50:55	19	1	NI																				Travelling	Running through the trail
Forest	RCNX	30 s	36N0209571/UTM0072007	03/04/2018	05:56:24	25	1	NI																				Travelling	Running through the trail
Forest	RCNX	30 s	36N0209158/UTM0072891	26/03/2018	11:19:06	12	1	BM																				Travelling	Travelling through the trail
Forest	RCNX	30 s	36N0209158/UTM0072891	26/03/2018	11:31:17	13	4	HU?	KJ?	KE?	KN?																	Travelling	Travelling through the trail
Forest	RCNX	30 s	36N0209158/UTM0072891	26/03/2018	11:31:58	14	5					GB?	GO?	GR?	KW?	UL												Travelling	Travelling through the trail
Forest	RCNX	30 s	36N0209158/UTM0072891	26/03/2018	11:32:35	15	1										KI											Travelling	Travelling through the trail
Forest	RCNX	30 s	36N0209158/UTM0072891	28/03/2018	16:07:11	23	1	JuvF																				Travelling	Travelling through the trail
Forest	RCNX	30 s	36N0209158/UTM0072891	29/03/2018	08:20:21	24	1	LA?																				Travelling	Running through the trail
Forest	RCNX	30 s	36N0209158/UTM0072891	29/03/2018	08:35:10	25	1	DT																				Travelling	Travelling through the trail
Forest	RCNX	30 s	36N0209158/UTM0072891	29/03/2018	08:46:23	26	2	NE/ER?	KB																			Travelling	Travelling through the trail
Forest	RCNX	30 s	36N0209158/UTM0072891	30/03/2018	11:01:37	28	7	AG	AdM	BM	NE/ER?	LA	PP	KI														Travelling	Travelling through the trail
Forest	RCNX	30 s	36N0209158/UTM0072891	30/03/2018	11:14:41	29	1	LK																				Travelling	Travelling through the trail
Forest	RCNX	30 s	36N0209158/UTM0072891	30/03/2018	11:36:11	30	1	LV																				Travelling	Travelling through the trail
Forest	RCNX	30 s	36N0209158/UTM0072891	30/03/2018	11:42:05	31	5	KW	KJ	KE	KN	GL																Travelling	Travelling through the trail
Forest	RCNX	30 s	36N0209158/UTM0072891	30/03/2018	11:42:52	32	#N/A					GL	JuvX															Travelling	Travelling through the trail
Forest	RCNX	30 s	36N0209158/UTM0072891	31/03/2018	12:12:42	35	2	ET	UL																			Travelling	Travelling through the trail
Forest	RCNX	30 s	36N0209158/UTM0072891	01/04/2018	09:31:59	40	2	NE/ER?	KB																			Travelling	Travelling through the trail
Forest	RCNX	30 s	36N0209158/UTM0072891	01/04/2018	09:33:54	41	1			NI																		Travelling	Running through the trail
Forest	RCNX	30 s	36N0209158/UTM0072891	03/04/2018	07:04:19	43	4	KI	BM	LV	PP																	Travelling	Travelling through the trail
Forest	RCNX	30 s	36N0209158/UTM0072891	03/04/2018	08:56:43	44	7	LA?	LK	ET	KE	KN	KJ	KW														Travelling	Travelling and running through the trail
Forest	RCNX	30 s	36N0209158/UTM0072891	03/04/2018	09:01:31	47	1								LV													Travelling	Travelling through the trail
Forest	RCNX	30 s	36N0209158/UTM0072891	04/04/2018	08:55:33	49	3	GB	GO	GR																		Travelling	Travelling through the trail
Forest	RCNX	30 s	36N0209158/UTM0072891	04/04/2018	13:56:10	51	3	NE/ER?	AdM	UL																		Travelling	Travelling through the trail
Forest	RCNX	30 s	36N0209158/UTM0072891	04/04/2018	14:02:05	52	4	HU?	BM	LA?	PP																	Travelling	Travelling through the trail
Forest	RCNX	30 s	36N0209158/UTM0072891	04/04/2018	14:02:42	53	9	HU?	BM	LA?	PP	LK	KJ?	LV?	KW	KI												Travelling	Travelling through the trail
Forest	RCNX	30 s	36N0209158/UTM0072891	04/04/2018	14:26:53	55	1	DT																				Travelling	Travelling through the trail
Forest	RCNX	30 s	36N0211349/UTM0071288	28/03/2018	13:43:18	78	4	AdM	JuvM	AdM	AdF																	Travelling	Travelling through the trail
Forest	RCNX	30 s	36N0211349/UTM0071288	28/03/2018	13:43:18	79	8			AdM	AdF	AdM	AK?	AR?	DA	JuvX	MN											Travelling	Travelling through the trail
Forest	RCNX	30 s	36N0211349/UTM0071288	28/03/2018	13:44:39	80	10									JuvX		AdF	IX	AdF	IX	AdF	IX	AdF	IX	JuvF		Travelling	Travelling through the trail
Forest	RCNX	30 s	36N0211173/UTM0073044	23/03/2018	17:40:40	12	2	GB	GO																			Standing	Standing on the transect
Forest	RCNX	30 s	36N0211173/UTM0073044	23/03/2018	17:41:17	13	2	GB	GO																			Standing	Standing on the transect
Forest	RCNX	30 s	36N0211173/UTM0073044	23/03/2018	17:42:35	14	2	GB	GO																			Travelling	Crossing the river
Forest	RCNX	30 s	36N0211173/UTM0073044	23/03/2018	17:43:13	15	6	GB	GO	KE	KN	KJ	JuvM?															Travelling	Crossing the river
Forest	RCNX	30 s	36N0211173/UTM0073044	23/03/2018	17:43:50	16	4			KE	KN	KJ	JuvM?															Travelling	Crossing the river
Forest	RCNX	30 s	36N0211173/UTM0073044	26/03/2018	06:36:13	19	1	AdM																				Travelling	Crossing the river
Forest	RCNX	30 s	36N0211173/UTM0073044	27/03/2018	18:40:22	21	2	AdM	KW																			Travelling	Crossing the river
Forest	RCNX	30 s	36N0211173/UTM0073044	03/04/2018	07:51:21	34	1	ET?																				Travelling	Crossing the river

## Sheet: Individuals
Name Individuals	Sex	Age category *
AdX	Unidentifiable	Adult
AdF	Female	Adult
AdM	Male	Adult
SAdX	Unidentifiable	Subadult
SAdF	Female	Subadult
SAdM	Male	Subadult
JuvX	Unidentifiable	Juvenile
JuvF	Female	Juvenile
JuvM	Male	Juvenile
IX	Unidentifiable	Infant
IF	Female	Infant
IM	Male	Infant
AG	Male	Adult
AK	Female	Adult
AL	Female	Subadult
AR	Female	Adult
BM	Male	Adult
CL	Female	Adult
DA	Male	Subadult
DT	Female	Adult
ER	Male	Adult
ET	Male	Adult
GB	Female	Adult
GG	Female	Adult
GI	Female	Juvenile
GK	Male	Juvenile
GL	Female	Adult
GN	Female	Adult
GO	Male	Infant
GR	Male	Subadult
GZ	Male	Adult
HU	Male	Adult
KA	Male	Infant
KB	Male	Subadult
KE	Female	Adult
KI	Male	Subadult
KJ	Female	Juvenile
KM	Male	Adult
KN	Male	Infant
KP	Male	Juvenile
KS	Female	Adult
KT	Female	Adult
KW	Male	Subadult
LA	Male	Adult
LK	Male	Subadult
LU	Female	Adult
LV	Male	Juvenile
MJ	Female	Adult
MN	Male	Subadult
MU	Male	Subadult
NE	Male	Adult
NI	Unidentifiable	Unidentifiable
NK	Female	Adult
OY	Male	Adult
PP	Female	Adult
SA	Female	Adult
SH	Female	Adult
UL	Male	Adult
ZO	Male	Adult
* Infants are under 3 years old, juveniles are from 3 to 10 years old, sub-adults are from 10 to 15 years old and adults are more than 15 years (Pontzer & Wrangham, 2006)
