# Supplementary material for: Between forest and croplands: Nocturnal behavior in wild chimpanzees of Sebitoli, Kibale National Park, Uganda
Source: PLoS One. 2022 May 6;17(5):e0268132. doi: 10.1371/journal.pone.0268132 (PMC9075648; doi:10.1371/journal.pone.0268132)
Supplement: S3 File — (CSV) [file pone.0268132.s003.csv]

Date_dd/mm/yyyy	Hour-Twilight-Sunrise	Hour-Sunrise	Hour-Sunset	Hour-Sunset-Twilight	MoonIllumination	Temperature [�C]	Rainfall [mm]	FAI	PresenceMaize
01/01/2017	06:36	06:59	19:04	19:27	0.06	20.65	1.6	0.75465112925	No
02/01/2017	06:37	06:59	19:05	19:27	0.12	21.65	0.8	0.763038126642857	No
03/01/2017	06:37	07:00	19:05	19:28	0.2	21.925	4	0.771425124035714	No
04/01/2017	06:38	07:00	19:06	19:28	0.29	20.575	0	0.779812121428571	No
05/01/2017	06:38	07:01	19:06	19:28	0.39	21.05	0	0.788199118821429	No
06/01/2017	06:39	07:01	19:07	19:29	0.5	20.725	0	0.796586116214286	No
07/01/2017	06:39	07:02	19:07	19:29	0.61	21.0	0	0.804973113607143	No
08/01/2017	06:40	07:02	19:07	19:30	0.72	20.925	0	0.813360111	No
09/01/2017	06:40	07:02	19:08	19:30	0.82	21.225	0	0.821747108392857	No
10/01/2017	06:41	07:03	19:08	19:30	0.9	21.45	0	0.830134105785714	No
11/01/2017	06:41	07:03	19:09	19:31	0.96	21.675	0	0.838521103178571	No
12/01/2017	06:41	07:04	19:09	19:31	0.99	21.1	0	0.846908100571429	No
13/01/2017	06:42	07:04	19:09	19:32	1	20.775	0	0.855295097964286	No
14/01/2017	06:42	07:04	19:10	19:32	0.98	20.65	0	0.863682095357143	No
15/01/2017	06:43	07:05	19:10	19:32	0.93	21.0	0	0.87206909275	No
16/01/2017	06:43	07:05	19:10	19:33	0.87	21.45	0	0.880456090142857	No
17/01/2017	06:43	07:05	19:11	19:33	0.79	22.0	0	0.888843087535714	No
18/01/2017	06:44	07:06	19:11	19:33	0.7	20.875	0	0.897230084928571	No
19/01/2017	06:44	07:06	19:11	19:33	0.61	21.225	0	0.905617082321428	No
20/01/2017	06:44	07:06	19:12	19:34	0.51	21.425	0	0.914004079714286	No
21/01/2017	06:45	07:07	19:12	19:34	0.42	20.925	0	0.922391077107143	No
22/01/2017	06:45	07:07	19:12	19:34	0.32	20.8	15	0.9307780745	No
23/01/2017	06:45	07:07	19:13	19:34	0.24	21.375	0	0.939165071892857	No
24/01/2017	06:45	07:07	19:13	19:35	0.16	21.925	0	0.947552069285714	No
25/01/2017	06:46	07:08	19:13	19:35	0.1	21.875	0	0.955939066678571	Yes
26/01/2017	06:46	07:08	19:13	19:35	0.05	22.2	0	0.964326064071429	Yes
27/01/2017	06:46	07:08	19:13	19:35	0.02	20.775	0.4	0.972713061464286	Yes
28/01/2017	06:46	07:08	19:14	19:35	0	20.7	0.4	0.981100058857143	Yes
29/01/2017	06:47	07:08	19:14	19:36	0.01	NA	NA	0.98948705625	Yes
30/01/2017	06:47	07:09	19:14	19:36	0.04	NA	NA	0.997874053642857	Yes
31/01/2017	06:47	07:09	19:14	19:36	0.09	NA	NA	1.00626105103571	Yes
01/02/2017	06:47	07:09	19:14	19:36	0.16	21.025	0.2	1.01464804842857	Yes
02/02/2017	06:47	07:09	19:14	19:36	0.25	21.425	0.2	1.02303504582143	Yes
03/02/2017	06:47	07:09	19:15	19:36	0.36	21.675	0	1.03142204321429	Yes
04/02/2017	06:48	07:09	19:15	19:36	0.46	19.2	0	1.03980904060714	Yes
05/02/2017	06:48	07:09	19:15	19:36	0.58	20.725	0	1.048196038	Yes
06/02/2017	06:48	07:09	19:15	19:36	0.69	21.7	0	1.05658303539286	Yes
07/02/2017	06:48	07:09	19:15	19:36	0.79	22.55	0	1.06497003278571	Yes
08/02/2017	06:48	07:09	19:15	19:36	0.87	21.075	0	1.07335703017857	Yes
09/02/2017	06:48	07:09	19:15	19:36	0.94	22.825	0	1.08174402757143	Yes
10/02/2017	06:48	07:09	19:15	19:36	0.98	23.45	0	1.09013102496429	Yes
11/02/2017	06:48	07:09	19:15	19:36	1	22.25	0	1.09851802235714	Yes
12/02/2017	06:48	07:09	19:15	19:36	0.99	23.1	0	1.10690501975	Yes
13/02/2017	06:48	07:09	19:15	19:36	0.96	21.8	0	1.11529201714286	Yes
14/02/2017	06:48	07:09	19:15	19:36	0.91	21.3	0	1.12367901453571	Yes
15/02/2017	06:48	07:09	19:15	19:36	0.85	21.025	0	1.13206601192857	Yes
16/02/2017	06:48	07:09	19:15	19:36	0.77	21.5	0	1.14045300932143	Yes
17/02/2017	06:48	07:09	19:15	19:36	0.68	21.4	5.1	1.14884000671429	Yes
18/02/2017	06:48	07:09	19:15	19:36	0.59	19.725	4.6	1.15722700410714	Yes
19/02/2017	06:48	07:09	19:15	19:36	0.5	16.6	15.2	1.1656140015	Yes
20/02/2017	06:48	07:09	19:15	19:36	0.41	19.55	8.6	1.17400099889286	No
21/02/2017	06:48	07:09	19:14	19:35	0.31	18.75	6.4	1.18238799628571	No
22/02/2017	06:48	07:09	19:14	19:35	0.23	19.775	0	1.19077499367857	No
23/02/2017	06:47	07:08	19:14	19:35	0.15	21.75	0	1.19916199107143	No
24/02/2017	06:47	07:08	19:14	19:35	0.09	21.7	0.8	1.20754898846429	No
25/02/2017	06:47	07:08	19:14	19:35	0.04	20.15	0	1.21593598585714	No
26/02/2017	06:47	07:08	19:14	19:35	0.01	21.325	0	1.22432298325	No
27/02/2017	06:47	07:08	19:14	19:34	0	21.65	0	1.23270998064286	No
28/02/2017	06:47	07:07	19:13	19:34	0.02	17.7	0	1.24109697803571	No
01/03/2017	06:46	07:07	19:13	19:34	0.06	20.125	0	1.24948397542857	No
02/03/2017	06:46	07:07	19:13	19:34	0.13	19.975	0	1.25787097282143	No
03/03/2017	06:46	07:07	19:13	19:34	0.21	19.9	6.2	1.26625797021429	No
04/03/2017	06:46	07:07	19:13	19:33	0.32	20.75	0	1.27464496760714	No
05/03/2017	06:46	07:06	19:12	19:33	0.43	20.75	0	1.283031965	No
06/03/2017	06:45	07:06	19:12	19:33	0.54	22.7	18	1.29241769629032	No
07/03/2017	06:45	07:06	19:12	19:33	0.65	21.575	4	1.30180342758065	No
08/03/2017	06:45	07:06	19:12	19:32	0.76	22.875	2	1.31118915887097	No
09/03/2017	06:45	07:05	19:12	19:32	0.84	23.05	10.6	1.32057489016129	No
10/03/2017	06:44	07:05	19:11	19:32	0.91	20.05	0	1.32996062145161	No
11/03/2017	06:44	07:05	19:11	19:32	0.97	20.375	0	1.33934635274194	No
12/03/2017	06:44	07:05	19:11	19:31	0.99	22.125	0	1.34873208403226	No
13/03/2017	06:44	07:04	19:11	19:31	1	22.75	0	1.35811781532258	No
14/03/2017	06:43	07:04	19:10	19:31	0.98	23.9	0	1.3675035466129	No
15/03/2017	06:43	07:04	19:10	19:31	0.95	22.225	0	1.37688927790323	No
16/03/2017	06:43	07:03	19:10	19:30	0.9	21.725	1.5	1.38627500919355	No
17/03/2017	06:42	07:03	19:09	19:30	0.83	19.825	5	1.39566074048387	No
18/03/2017	06:42	07:03	19:09	19:30	0.76	21.95	0	1.40504647177419	No
19/03/2017	06:42	07:02	19:09	19:30	0.67	22.7	0	1.41443220306452	No
20/03/2017	06:41	07:02	19:09	19:29	0.58	23.05	10.2	1.42381793435484	No
21/03/2017	06:41	07:02	19:08	19:29	0.49	22.7	5.2	1.43320366564516	No
22/03/2017	06:41	07:01	19:08	19:29	0.39	23.3	0.2	1.44258939693548	No
23/03/2017	06:41	07:01	19:08	19:28	0.3	20.675	8.4	1.45197512822581	No
24/03/2017	06:40	07:01	19:08	19:28	0.21	20.2	27	1.46136085951613	No
25/03/2017	06:40	07:01	19:07	19:28	0.13	14.0	26.1	1.47074659080645	No
26/03/2017	06:40	07:00	19:07	19:28	0.07	13.575	24.4	1.48013232209677	No
27/03/2017	06:39	07:00	19:07	19:27	0.02	16.2	29.7	1.4895180533871	No
28/03/2017	06:39	07:00	19:06	19:27	0	20.475	26	1.49890378467742	No
29/03/2017	06:39	06:59	19:06	19:27	0.01	14.95	28	1.50828951596774	No
30/03/2017	06:38	06:59	19:06	19:27	0.04	15.95	28.2	1.51767524725806	No
31/03/2017	06:38	06:59	19:06	19:26	0.1	13.875	24.6	1.52706097854839	No
01/04/2017	06:38	06:58	19:05	19:26	0.19	21.1	0	1.53644670983871	No
02/04/2017	06:37	06:58	19:05	19:26	0.29	22.275	0	1.54583244112903	No
03/04/2017	06:37	06:58	19:05	19:25	0.39	21.975	0	1.55521817241935	No
04/04/2017	06:37	06:57	19:04	19:25	0.51	22.925	3.4	1.56460390370968	No
05/04/2017	06:36	06:57	19:04	19:25	0.62	22.6	2.2	1.573989635	No
06/04/2017	06:36	06:57	19:04	19:25	0.72	22.15	0.3	1.59832735573333	No
07/04/2017	06:36	06:56	19:04	19:24	0.81	22.425	0.6	1.62266507646667	No
08/04/2017	06:35	06:56	19:03	19:24	0.89	21.425	0	1.6470027972	No
09/04/2017	06:35	06:56	19:03	19:24	0.94	21.675	0	1.67134051793333	No
10/04/2017	06:35	06:56	19:03	19:24	0.98	21.45	0.2	1.69567823866667	No
11/04/2017	06:34	06:55	19:03	19:24	1	22.525	0	1.7200159594	No
12/04/2017	06:34	06:55	19:02	19:23	1	22.25	3.4	1.74435368013333	No
13/04/2017	06:34	06:55	19:02	19:23	0.97	23.525	0	1.76869140086667	No
14/04/2017	06:34	06:54	19:02	19:23	0.94	22.55	0	1.7930291216	No
15/04/2017	06:33	06:54	19:02	19:23	0.88	21.725	6	1.81736684233333	No
16/04/2017	06:33	06:54	19:01	19:23	0.82	21.625	0	1.84170456306667	No
17/04/2017	06:33	06:54	19:01	19:22	0.74	20.575	49.6	1.8660422838	No
18/04/2017	06:32	06:53	19:01	19:22	0.65	21.35	58.8	1.89038000453333	No
19/04/2017	06:32	06:53	19:01	19:22	0.56	22.275	0.4	1.91471772526667	No
20/04/2017	06:32	06:53	19:01	19:22	0.46	22.325	4	1.939055446	No
21/04/2017	06:32	06:53	19:01	19:22	0.36	21.425	0	1.96339316673333	No
22/04/2017	06:31	06:53	19:00	19:22	0.26	21.95	0	1.98773088746667	No
23/04/2017	06:31	06:52	19:00	19:21	0.18	18.8	0	2.0120686082	No
24/04/2017	06:31	06:52	19:00	19:21	0.1	20.825	4	2.03640632893333	No
25/04/2017	06:31	06:52	19:00	19:21	0.04	21.35	0	2.06074404966667	No
26/04/2017	06:30	06:52	19:00	19:21	0.01	20.925	0	2.0850817704	No
27/04/2017	06:30	06:52	19:00	19:21	0	20.625	2.1	2.10941949113333	No
28/04/2017	06:30	06:51	18:59	19:21	0.03	19.325	10.2	2.13375721186667	No
29/04/2017	06:30	06:51	18:59	19:21	0.08	21.925	9.4	2.1580949326	No
30/04/2017	06:30	06:51	18:59	19:21	0.16	19.25	6.2	2.18243265333333	No
01/05/2017	06:30	06:51	18:59	19:21	0.25	19.775	0	2.20677037406667	No
02/05/2017	06:29	06:51	18:59	19:21	0.36	19.625	1.4	2.2311080948	No
03/05/2017	06:29	06:51	18:59	19:20	0.47	22.025	0	2.25544581553333	No
04/05/2017	06:29	06:51	18:59	19:20	0.58	20.675	0	2.27978353626667	No
05/05/2017	06:29	06:50	18:59	19:20	0.68	21.1	13	2.304121257	No
06/05/2017	06:29	06:50	18:59	19:20	0.77	20.45	1	2.30217387080645	No
07/05/2017	06:29	06:50	18:59	19:20	0.85	21.725	25.2	2.3002264846129	No
08/05/2017	06:29	06:50	18:59	19:20	0.91	19.0	5.6	2.29827909841935	No
09/05/2017	06:28	06:50	18:59	19:20	0.96	20.775	1.8	2.29633171222581	No
10/05/2017	06:28	06:50	18:59	19:20	0.99	20.925	4.4	2.29438432603226	No
11/05/2017	06:28	06:50	18:59	19:20	1	22.325	0	2.29243693983871	No
12/05/2017	06:28	06:50	18:59	19:20	0.99	21.625	0	2.29048955364516	No
13/05/2017	06:28	06:50	18:59	19:20	0.96	21.2	0	2.28854216745161	No
14/05/2017	06:28	06:50	18:59	19:21	0.92	21.55	0	2.28659478125806	No
15/05/2017	06:28	06:50	18:59	19:21	0.87	20.875	0	2.28464739506452	No
16/05/2017	06:28	06:50	18:59	19:21	0.8	20.7	1.4	2.28270000887097	No
17/05/2017	06:28	06:50	18:59	19:21	0.71	20.775	0.5	2.28075262267742	No
18/05/2017	06:28	06:50	18:59	19:21	0.62	20.675	5.2	2.27880523648387	No
19/05/2017	06:28	06:50	18:59	19:21	0.52	20.35	0.4	2.27685785029032	No
20/05/2017	06:28	06:50	18:59	19:21	0.42	20.575	0	2.27491046409677	No
21/05/2017	06:28	06:50	18:59	19:21	0.31	21.125	0	2.27296307790323	No
22/05/2017	06:28	06:50	18:59	19:21	0.22	22.175	0	2.27101569170968	No
23/05/2017	06:28	06:50	18:59	19:21	0.13	21.25	0	2.26906830551613	No
24/05/2017	06:28	06:50	18:59	19:21	0.06	21.05	0	2.26712091932258	No
25/05/2017	06:28	06:50	18:59	19:22	0.02	20.75	0	2.26517353312903	No
26/05/2017	06:28	06:50	19:00	19:22	0	21.125	0	2.26322614693548	No
27/05/2017	06:28	06:51	19:00	19:22	0.02	21.975	0	2.26127876074194	No
28/05/2017	06:28	06:51	19:00	19:22	0.06	22.05	0	2.25933137454839	No
29/05/2017	06:28	06:51	19:00	19:22	0.13	20.425	0	2.25738398835484	No
30/05/2017	06:29	06:51	19:00	19:22	0.22	22.41	5	2.25543660216129	No
31/05/2017	06:29	06:51	19:00	19:23	0.32	21.175	6	2.25348921596774	No
01/06/2017	06:29	06:51	19:01	19:23	0.43	21.475	0	2.25154182977419	No
02/06/2017	06:29	06:51	19:01	19:23	0.53	21.225	2.2	2.24959444358064	No
03/06/2017	06:29	06:51	19:01	19:23	0.63	21.2	1.8	2.2476470573871	No
04/06/2017	06:29	06:52	19:01	19:23	0.73	19.075	0	2.24569967119355	No
05/06/2017	06:29	06:52	19:01	19:24	0.81	20.775	0	2.243752285	No
06/06/2017	06:30	06:52	19:01	19:24	0.88	21.125	6.2	2.19241014106667	No
07/06/2017	06:30	06:52	19:02	19:24	0.93	21.125	0	2.14106799713333	No
08/06/2017	06:30	06:52	19:02	19:24	0.97	21.6	0	2.0897258532	No
09/06/2017	06:30	06:52	19:02	19:24	0.99	19.725	9.6	2.03838370926667	No
10/06/2017	06:30	06:53	19:02	19:25	1	20.9	0	1.98704156533333	No
11/06/2017	06:30	06:53	19:02	19:25	0.98	21.775	0	1.9356994214	No
12/06/2017	06:31	06:53	19:03	19:25	0.95	22.7	0	1.88435727746667	Yes
13/06/2017	06:31	06:53	19:03	19:25	0.9	22.65	0	1.83301513353333	Yes
14/06/2017	06:31	06:53	19:03	19:26	0.84	22.1	0	1.7816729896	Yes
15/06/2017	06:31	06:54	19:03	19:26	0.76	21.725	3.2	1.73033084566667	Yes
16/06/2017	06:31	06:54	19:03	19:26	0.67	18.3	18	1.67898870173333	Yes
17/06/2017	06:32	06:54	19:04	19:26	0.57	20.325	1.5	1.6276465578	Yes
18/06/2017	06:32	06:54	19:04	19:26	0.46	20.775	0	1.57630441386667	Yes
19/06/2017	06:32	06:55	19:04	19:27	0.35	20.175	5	1.52496226993333	Yes
20/06/2017	06:32	06:55	19:04	19:27	0.25	19.8	0	1.473620126	Yes
21/06/2017	06:32	06:55	19:05	19:27	0.16	20.5	4.8	1.42227798206667	Yes
22/06/2017	06:33	06:55	19:05	19:27	0.08	20.325	2	1.37093583813333	Yes
23/06/2017	06:33	06:55	19:05	19:28	0.03	20.425	4	1.3195936942	Yes
24/06/2017	06:33	06:56	19:05	19:28	0	19.75	4	1.26825155026667	Yes
25/06/2017	06:33	06:56	19:05	19:28	0.01	19.475	0	1.21690940633333	Yes
26/06/2017	06:34	06:56	19:06	19:28	0.04	20.225	10.8	1.1655672624	Yes
27/06/2017	06:34	06:56	19:06	19:28	0.11	21.1	0.2	1.11422511846667	Yes
28/06/2017	06:34	06:56	19:06	19:29	0.19	20.925	0	1.06288297453333	Yes
29/06/2017	06:34	06:57	19:06	19:29	0.28	20.35	0	1.0115408306	Yes
30/06/2017	06:34	06:57	19:06	19:29	0.38	20.0	0	0.960198686666667	Yes
01/07/2017	06:35	06:57	19:07	19:29	0.48	20.975	0	0.908856542733333	Yes
02/07/2017	06:35	06:57	19:07	19:29	0.58	19.85	0	0.8575143988	Yes
03/07/2017	06:35	06:58	19:07	19:29	0.67	20.675	0.1	0.806172254866667	Yes
04/07/2017	06:35	06:58	19:07	19:30	0.76	19.85	4	0.754830110933333	Yes
05/07/2017	06:35	06:58	19:07	19:30	0.84	20.55	0.2	0.703487967	Yes
06/07/2017	06:36	06:58	19:07	19:30	0.9	19.75	6	0.706515221322581	Yes
07/07/2017	06:36	06:58	19:08	19:30	0.95	19.975	0.4	0.709542475645161	Yes
08/07/2017	06:36	06:58	19:08	19:30	0.98	18.875	0.6	0.712569729967742	Yes
09/07/2017	06:36	06:59	19:08	19:30	1	19.575	0	0.715596984290323	Yes
10/07/2017	06:36	06:59	19:08	19:30	1	20.4	0	0.718624238612903	Yes
11/07/2017	06:36	06:59	19:08	19:30	0.97	20.425	0	0.721651492935484	Yes
12/07/2017	06:37	06:59	19:08	19:31	0.93	19.95	0	0.724678747258065	Yes
13/07/2017	06:37	06:59	19:08	19:31	0.87	18.525	0	0.727706001580645	Yes
14/07/2017	06:37	06:59	19:08	19:31	0.8	18.65	0	0.730733255903226	Yes
15/07/2017	06:37	06:59	19:09	19:31	0.71	21.125	5.8	0.733760510225806	Yes
16/07/2017	06:37	06:59	19:09	19:31	0.61	20.825	0	0.736787764548387	Yes
17/07/2017	06:37	07:00	19:09	19:31	0.5	19.325	0	0.739815018870968	Yes
18/07/2017	06:37	07:00	19:09	19:31	0.39	21.45	0	0.742842273193548	Yes
19/07/2017	06:38	07:00	19:09	19:31	0.28	20.125	0.6	0.745869527516129	Yes
20/07/2017	06:38	07:00	19:09	19:31	0.18	20.4	0	0.74889678183871	Yes
21/07/2017	06:38	07:00	19:09	19:31	0.1	19.2	0	0.75192403616129	Yes
22/07/2017	06:38	07:00	19:09	19:31	0.04	20.775	74.8	0.754951290483871	Yes
23/07/2017	06:38	07:00	19:09	19:31	0.01	18.875	5	0.757978544806452	Yes
24/07/2017	06:38	07:00	19:09	19:31	0	19.65	32.8	0.761005799129032	Yes
25/07/2017	06:38	07:00	19:09	19:31	0.03	20.125	12.6	0.764033053451613	Yes
26/07/2017	06:38	07:00	19:09	19:31	0.08	18.475	2.8	0.767060307774194	Yes
27/07/2017	06:38	07:00	19:09	19:31	0.15	19.225	7.3	0.770087562096774	Yes
28/07/2017	06:38	07:00	19:09	19:31	0.23	20.425	0	0.773114816419355	Yes
29/07/2017	06:38	07:00	19:09	19:31	0.32	19.95	2.8	0.776142070741935	Yes
30/07/2017	06:38	07:00	19:09	19:31	0.42	21.05	0	0.779169325064516	Yes
31/07/2017	06:38	07:00	19:09	19:30	0.52	21.425	0.4	0.782196579387097	Yes
01/08/2017	06:38	07:00	19:09	19:30	0.62	21.0	0	0.785223833709677	Yes
02/08/2017	06:38	07:00	19:08	19:30	0.71	19.75	0	0.788251088032258	Yes
03/08/2017	06:38	07:00	19:08	19:30	0.79	20.9	0	0.791278342354839	Yes
04/08/2017	06:38	07:00	19:08	19:30	0.86	20.15	0	0.794305596677419	Yes
05/08/2017	06:38	07:00	19:08	19:30	0.92	20.475	22.6	0.797332851	Yes
06/08/2017	06:38	07:00	19:08	19:30	0.96	18.975	6.8	0.837510261935484	Yes
07/08/2017	06:38	07:00	19:08	19:29	0.99	18.75	3	0.877687672870968	Yes
08/08/2017	06:38	06:59	19:08	19:29	1	19.65	20.9	0.917865083806452	No
09/08/2017	06:38	06:59	19:08	19:29	0.99	19.575	14.7	0.958042494741935	No
10/08/2017	06:38	06:59	19:07	19:29	0.96	20.1	16.7	0.998219905677419	No
11/08/2017	06:38	06:59	19:07	19:29	0.9	19.4	1.2	1.0383973166129	No
12/08/2017	06:37	06:59	19:07	19:28	0.83	19.975	0.2	1.07857472754839	No
13/08/2017	06:37	06:59	19:07	19:28	0.74	NA	NA	1.11875213848387	No
14/08/2017	06:37	06:59	19:07	19:28	0.64	NA	NA	1.15892954941935	No
15/08/2017	06:37	06:58	19:06	19:28	0.53	NA	NA	1.19910696035484	No
16/08/2017	06:37	06:58	19:06	19:27	0.41	21.325	0	1.23928437129032	No
17/08/2017	06:37	06:58	19:06	19:27	0.3	20.925	0	1.27946178222581	No
18/08/2017	06:37	06:58	19:06	19:27	0.2	20.925	0	1.31963919316129	No
19/08/2017	06:36	06:58	19:05	19:27	0.11	20.7	1.2	1.35981660409677	No
20/08/2017	06:36	06:57	19:05	19:26	0.05	19.3	13.6	1.39999401503226	No
21/08/2017	06:36	06:57	19:05	19:26	0.01	18.95	1	1.44017142596774	No
22/08/2017	06:36	06:57	19:05	19:26	0	20.175	0.1	1.48034883690323	No
23/08/2017	06:36	06:57	19:04	19:25	0.01	18.975	17	1.52052624783871	No
24/08/2017	06:35	06:56	19:04	19:25	0.05	20.2	31.6	1.56070365877419	No
25/08/2017	06:35	06:56	19:04	19:25	0.11	19.85	1.6	1.60088106970968	No
26/08/2017	06:35	06:56	19:03	19:24	0.18	18.975	17.2	1.64105848064516	No
27/08/2017	06:35	06:56	19:03	19:24	0.27	20.1	25.1	1.68123589158065	No
28/08/2017	06:34	06:55	19:03	19:24	0.36	18.55	14.6	1.72141330251613	No
29/08/2017	06:34	06:55	19:03	19:23	0.45	19.075	8.2	1.76159071345161	No
30/08/2017	06:34	06:55	19:02	19:23	0.55	19.5	0.3	1.8017681243871	No
31/08/2017	06:34	06:54	19:02	19:23	0.64	20.375	0.2	1.84194553532258	No
01/09/2017	06:33	06:54	19:02	19:22	0.73	19.15	5.2	1.88212294625806	No
02/09/2017	06:33	06:54	19:01	19:22	0.81	21.175	0	1.92230035719355	No
03/09/2017	06:33	06:54	19:01	19:22	0.88	20.825	0	1.96247776812903	No
04/09/2017	06:33	06:53	19:01	19:21	0.94	19.525	5.4	2.00265517906452	No
05/09/2017	06:32	06:53	19:00	19:21	0.98	17.525	3	2.04283259	No
06/09/2017	06:32	06:53	19:00	19:21	1	19.1	7.2	2.0098548949	No
07/09/2017	06:32	06:52	18:59	19:20	1	18.9	16.2	1.9768771998	No
08/09/2017	06:31	06:52	18:59	19:20	0.97	18.65	0.4	1.9438995047	No
09/09/2017	06:31	06:52	18:59	19:19	0.92	19.45	0.4	1.9109218096	No
10/09/2017	06:31	06:51	18:58	19:19	0.85	19.35	1	1.8779441145	No
11/09/2017	06:30	06:51	18:58	19:19	0.77	19.825	2.2	1.8449664194	No
12/09/2017	06:30	06:51	18:58	19:18	0.66	19.575	4.9	1.8119887243	No
13/09/2017	06:30	06:50	18:57	19:18	0.55	19.4	16.5	1.7790110292	No
14/09/2017	06:29	06:50	18:57	19:18	0.44	20.425	43	1.7460333341	No
15/09/2017	06:29	06:50	18:56	19:17	0.32	19.125	4.8	1.713055639	No
16/09/2017	06:29	06:49	18:56	19:17	0.22	19.75	0	1.6800779439	No
17/09/2017	06:28	06:49	18:56	19:16	0.14	19.9	0	1.6471002488	No
18/09/2017	06:28	06:49	18:55	19:16	0.07	20.25	5	1.6141225537	No
19/09/2017	06:28	06:48	18:55	19:16	0.02	20.7	13.6	1.5811448586	No
20/09/2017	06:27	06:48	18:55	19:15	0	20.625	0.3	1.5481671635	No
21/09/2017	06:27	06:48	18:54	19:15	0.01	18.9	0	1.5151894684	No
22/09/2017	06:27	06:47	18:54	19:15	0.03	19.05	4.8	1.4822117733	No
23/09/2017	06:26	06:47	18:53	19:14	0.07	19.775	0.2	1.4492340782	No
24/09/2017	06:26	06:47	18:53	19:14	0.13	21.375	NA	1.4162563831	No
25/09/2017	06:26	06:46	18:53	19:13	0.21	19.325	10.2	1.383278688	No
26/09/2017	06:25	06:46	18:52	19:13	0.29	19.45	6	1.3503009929	No
27/09/2017	06:25	06:46	18:52	19:13	0.38	20.825	0.4	1.3173232978	No
28/09/2017	06:25	06:45	18:52	19:12	0.47	18.49	27.5	1.2843456027	No
29/09/2017	06:24	06:45	18:51	19:12	0.57	19.575	0.2	1.2513679076	No
30/09/2017	06:24	06:45	18:51	19:12	0.66	18.15	24.2	1.2183902125	No
01/10/2017	06:24	06:44	18:51	19:11	0.75	19.525	1.9	1.1854125174	No
02/10/2017	06:23	06:44	18:50	19:11	0.83	19.05	0.6	1.1524348223	No
03/10/2017	06:23	06:44	18:50	19:11	0.9	20.475	0	1.1194571272	No
04/10/2017	06:23	06:44	18:50	19:10	0.95	19.75	15.5	1.0864794321	No
05/10/2017	06:23	06:43	18:49	19:10	0.99	21.8	13.6	1.053501737	No
06/10/2017	06:22	06:43	18:49	19:10	1	20.45	8.2	1.07808410522581	No
07/10/2017	06:22	06:43	18:49	19:10	0.98	18.9	0.4	1.10266647345161	No
08/10/2017	06:22	06:42	18:48	19:09	0.94	19.8	NA	1.12724884167742	No
09/10/2017	06:21	06:42	18:48	19:09	0.88	20.85	9.2	1.15183120990323	No
10/10/2017	06:21	06:42	18:48	19:09	0.79	19.825	35.2	1.17641357812903	No
11/10/2017	06:21	06:42	18:48	19:08	0.69	18.825	6	1.20099594635484	No
12/10/2017	06:21	06:41	18:47	19:08	0.58	19.625	9	1.22557831458065	No
13/10/2017	06:20	06:41	18:47	19:08	0.47	19.95	8	1.25016068280645	No
14/10/2017	06:20	06:41	18:47	19:08	0.35	19.325	12	1.27474305103226	No
15/10/2017	06:20	06:41	18:47	19:08	0.25	19.95	NA	1.29932541925806	No
16/10/2017	06:20	06:41	18:46	19:07	0.16	20.375	22.6	1.32390778748387	No
17/10/2017	06:19	06:40	18:46	19:07	0.09	20.525	3	1.34849015570968	No
18/10/2017	06:19	06:40	18:46	19:07	0.04	21.15	0.4	1.37307252393548	No
19/10/2017	06:19	06:40	18:46	19:07	0.01	20.125	3	1.39765489216129	No
20/10/2017	06:19	06:40	18:46	19:07	0	20.075	35.6	1.4222372603871	No
21/10/2017	06:19	06:40	18:45	19:06	0.01	19.9	2.8	1.4468196286129	No
22/10/2017	06:19	06:40	18:45	19:06	0.04	20.15	2.9	1.47140199683871	No
23/10/2017	06:18	06:39	18:45	19:06	0.09	20.775	0.4	1.49598436506452	No
24/10/2017	06:18	06:39	18:45	19:06	0.15	22.05	0	1.52056673329032	No
25/10/2017	06:18	06:39	18:45	19:06	0.22	20.85	13.8	1.54514910151613	No
26/10/2017	06:18	06:39	18:45	19:06	0.31	20.35	2.6	1.56973146974194	No
27/10/2017	06:18	06:39	18:45	19:06	0.4	21.0	24.4	1.59431383796774	No
28/10/2017	06:18	06:39	18:45	19:06	0.49	19.55	3	1.61889620619355	No
29/10/2017	06:18	06:39	18:44	19:06	0.59	20.25	0	1.64347857441935	No
30/10/2017	06:18	06:39	18:44	19:06	0.68	20.625	25.2	1.66806094264516	No
31/10/2017	06:18	06:39	18:44	19:06	0.77	19.275	0.6	1.69264331087097	No
01/11/2017	06:17	06:39	18:44	19:06	0.86	19.9	0	1.71722567909677	No
02/11/2017	06:17	06:39	18:44	19:06	0.92	20.5	0.6	1.74180804732258	No
03/11/2017	06:17	06:39	18:44	19:06	0.97	20.425	2.6	1.76639041554839	No
04/11/2017	06:17	06:39	18:44	19:06	1	20.975	4	1.79097278377419	No
05/11/2017	06:17	06:39	18:44	19:06	0.99	16.65	0	1.815555152	No
06/11/2017	06:17	06:39	18:44	19:06	0.96	19.225	10.3	1.77137592473333	No
07/11/2017	06:17	06:39	18:44	19:06	0.9	19.875	30	1.72719669746667	No
08/11/2017	06:17	06:39	18:44	19:06	0.82	18.85	22	1.6830174702	No
09/11/2017	06:17	06:39	18:45	19:06	0.72	18.9	50	1.63883824293333	No
10/11/2017	06:18	06:39	18:45	19:06	0.62	19.025	10	1.59465901566667	No
11/11/2017	06:18	06:39	18:45	19:06	0.5	18.9	20	1.5504797884	No
12/11/2017	06:18	06:39	18:45	19:07	0.4	20.125	8	1.50630056113333	No
13/11/2017	06:18	06:40	18:45	19:07	0.29	19.175	6.6	1.46212133386667	No
14/11/2017	06:18	06:40	18:45	19:07	0.2	19.9	3.8	1.4179421066	No
15/11/2017	06:18	06:40	18:45	19:07	0.13	19.95	0.4	1.37376287933333	No
16/11/2017	06:18	06:40	18:45	19:07	0.07	21.275	0	1.32958365206667	No
17/11/2017	06:18	06:40	18:46	19:08	0.03	20.6	0	1.2854044248	Yes
18/11/2017	06:19	06:40	18:46	19:08	0.01	20.025	30.9	1.24122519753333	Yes
19/11/2017	06:19	06:41	18:46	19:08	0	20.2	0	1.19704597026667	Yes
20/11/2017	06:19	06:41	18:46	19:08	0.02	20.15	10	1.152866743	Yes
21/11/2017	06:19	06:41	18:47	19:09	0.05	20.225	0.2	1.10868751573333	Yes
22/11/2017	06:19	06:41	18:47	19:09	0.1	20.8	0	1.06450828846667	Yes
23/11/2017	06:20	06:42	18:47	19:09	0.16	20.975	0.4	1.0203290612	Yes
24/11/2017	06:20	06:42	18:47	19:09	0.24	20.65	0	0.976149833933333	Yes
25/11/2017	06:20	06:42	18:48	19:10	0.32	19.55	3.4	0.931970606666667	Yes
26/11/2017	06:21	06:43	18:48	19:10	0.42	20.7	0	0.8877913794	Yes
27/11/2017	06:21	06:43	18:48	19:10	0.51	19.875	10.8	0.843612152133333	Yes
28/11/2017	06:21	06:43	18:49	19:11	0.61	20.575	0.4	0.799432924866667	Yes
29/11/2017	06:21	06:44	18:49	19:11	0.71	20.35	0	0.7552536976	Yes
30/11/2017	06:22	06:44	18:49	19:12	0.81	19.925	5.2	0.711074470333333	Yes
01/12/2017	06:22	06:44	18:50	19:12	0.89	20.175	5	0.666895243066667	Yes
02/12/2017	06:22	06:45	18:50	19:12	0.95	19.5	0.2	0.6227160158	Yes
03/12/2017	06:23	06:45	18:50	19:13	0.99	19.1	0	0.578536788533333	Yes
04/12/2017	06:23	06:46	18:51	19:13	1	19.9	0	0.534357561266666	Yes
05/12/2017	06:24	06:46	18:51	19:14	0.98	19.675	2.9	0.490178334	Yes
06/12/2017	06:24	06:46	18:52	19:14	0.93	20.825	0	0.518700790419355	Yes
07/12/2017	06:24	06:47	18:52	19:15	0.86	21.625	0	0.54722324683871	Yes
08/12/2017	06:25	06:47	18:53	19:15	0.76	21.775	0	0.575745703258065	Yes
09/12/2017	06:25	06:48	18:53	19:15	0.66	22.05	0	0.604268159677419	Yes
10/12/2017	06:26	06:48	18:53	19:16	0.55	20.875	0.2	0.632790616096774	Yes
11/12/2017	06:26	06:49	18:54	19:16	0.45	20.075	0	0.661313072516129	Yes
12/12/2017	06:27	06:49	18:54	19:17	0.35	20.7	0	0.689835528935484	Yes
13/12/2017	06:27	06:50	18:55	19:17	0.25	20.625	0	0.718357985354839	Yes
14/12/2017	06:28	06:50	18:55	19:18	0.17	21.45	0	0.746880441774194	Yes
15/12/2017	06:28	06:50	18:56	19:18	0.11	21.375	0	0.775402898193548	Yes
16/12/2017	06:28	06:51	18:56	19:19	0.05	21.425	0	0.803925354612903	Yes
17/12/2017	06:29	06:51	18:57	19:19	0.02	21.425	0	0.832447811032258	Yes
18/12/2017	06:29	06:52	18:57	19:20	0	21.3	2.8	0.860970267451613	Yes
19/12/2017	06:30	06:52	18:58	19:20	0	21.2	0	0.889492723870968	Yes
20/12/2017	06:30	06:53	18:58	19:21	0.02	21.225	0	0.918015180290323	Yes
21/12/2017	06:31	06:53	18:59	19:21	0.06	20.25	0	0.946537636709677	Yes
22/12/2017	06:31	06:54	18:59	19:22	0.11	19.875	0	0.975060093129032	Yes
23/12/2017	06:32	06:54	19:00	19:22	0.18	21.75	0	1.00358254954839	Yes
24/12/2017	06:32	06:55	19:00	19:23	0.25	21.525	0	1.03210500596774	Yes
25/12/2017	06:33	06:55	19:01	19:23	0.35	20.475	0	1.0606274623871	Yes
26/12/2017	06:33	06:56	19:01	19:24	0.44	20.325	0	1.08914991880645	Yes
27/12/2017	06:34	06:56	19:02	19:24	0.55	21.675	0	1.11767237522581	Yes
28/12/2017	06:34	06:57	19:02	19:25	0.65	21.35	0	1.14619483164516	Yes
29/12/2017	06:35	06:57	19:03	19:25	0.75	20.8	0	1.17471728806452	Yes
30/12/2017	06:35	06:58	19:03	19:26	0.85	21.075	0	1.20323974448387	Yes
31/12/2017	06:36	06:58	19:04	19:26	0.92	21.025	0	1.23176220090323	Yes
01/01/2018	06:36	06:59	19:04	19:27	0.97	20.925	0	1.26028465732258	Yes
02/01/2018	06:37	06:59	19:05	19:27	1	20.575	0	1.28880711374194	Yes
03/01/2018	06:37	07:00	19:05	19:27	0.99	20.275	0	1.31732957016129	Yes
04/01/2018	06:38	07:00	19:06	19:28	0.96	20.625	0	1.34585202658065	Yes
05/01/2018	06:38	07:01	19:06	19:28	0.89	20.0	0	1.374374483	Yes
06/01/2018	06:39	07:01	19:06	19:29	0.81	20.65	0	1.36207961241935	Yes
07/01/2018	06:39	07:02	19:07	19:29	0.72	19.875	0	1.34978474183871	Yes
08/01/2018	06:40	07:02	19:07	19:30	0.61	19.575	0	1.33748987125806	Yes
09/01/2018	06:40	07:02	19:08	19:30	0.51	19.925	0	1.32519500067742	Yes
10/01/2018	06:40	07:03	19:08	19:30	0.41	19.9	0	1.31290013009677	Yes
11/01/2018	06:41	07:03	19:09	19:31	0.32	20.05	0	1.30060525951613	Yes
12/01/2018	06:41	07:04	19:09	19:31	0.23	21.775	0	1.28831038893548	Yes
13/01/2018	06:42	07:04	19:09	19:31	0.16	21.025	0	1.27601551835484	Yes
14/01/2018	06:42	07:04	19:10	19:32	0.09	21.025	0	1.26372064777419	Yes
15/01/2018	06:43	07:05	19:10	19:32	0.05	20.95	0	1.25142577719355	No
16/01/2018	06:43	07:05	19:10	19:32	0.01	21.05	0	1.2391309066129	No
17/01/2018	06:43	07:05	19:11	19:33	0	21.4	0	1.22683603603226	No
18/01/2018	06:44	07:06	19:11	19:33	0	21.125	0	1.21454116545161	No
19/01/2018	06:44	07:06	19:11	19:33	0.03	21.15	0	1.20224629487097	Yes
20/01/2018	06:44	07:06	19:12	19:34	0.07	21.0	0	1.18995142429032	Yes
21/01/2018	06:45	07:07	19:12	19:34	0.13	20.4	0	1.17765655370968	Yes
22/01/2018	06:45	07:07	19:12	19:34	0.2	20.625	0	1.16536168312903	Yes
23/01/2018	06:45	07:07	19:12	19:34	0.2	20.875	0	1.15306681254839	Yes
24/01/2018	06:45	07:07	19:13	19:35	0.38	21.975	0	1.14077194196774	Yes
25/01/2018	06:46	07:08	19:13	19:35	0.49	20.675	2	1.1284770713871	Yes
26/01/2018	06:46	07:08	19:13	19:35	0.6	19.8	9	1.11618220080645	Yes
27/01/2018	06:46	07:08	19:13	19:35	0.71	20.775	0	1.10388733022581	Yes
28/01/2018	06:46	07:08	19:14	19:35	0.81	20.55	0	1.09159245964516	Yes
29/01/2018	06:47	07:08	19:14	19:35	0.89	20.275	0	1.07929758906452	Yes
30/01/2018	06:47	07:09	19:14	19:36	0.96	20.7	0	1.06700271848387	Yes
31/01/2018	06:47	07:09	19:14	19:36	0.99	21.65	0	1.05470784790323	Yes
01/02/2018	06:47	07:09	19:14	19:36	1	21.7	0	1.04241297732258	Yes
02/02/2018	06:47	07:09	19:14	19:36	0.98	22.175	0	1.03011810674194	Yes
03/02/2018	06:47	07:09	19:14	19:36	0.93	22.625	0	1.01782323616129	Yes
04/02/2018	06:48	07:09	19:15	19:36	0.86	22.65	0	1.00552836558065	Yes
05/02/2018	06:48	07:09	19:15	19:36	0.78	23.35	0	0.993233495	Yes
06/02/2018	06:48	07:09	19:15	19:36	0.68	23.575	0	0.978010274178571	Yes
07/02/2018	06:48	07:09	19:15	19:36	0.58	23.4	0	0.962787053357143	Yes
08/02/2018	06:48	07:09	19:15	19:36	0.48	23.025	0	0.947563832535714	Yes
09/02/2018	06:48	07:09	19:15	19:36	0.39	24.4	0	0.932340611714286	Yes
10/02/2018	06:48	07:09	19:15	19:36	0.3	23.425	0	0.917117390892857	Yes
11/02/2018	06:48	07:09	19:15	19:36	0.22	22.85	0	0.901894170071429	Yes
12/02/2018	06:48	07:09	19:15	19:36	0.14	23.25	0.4	0.88667094925	Yes
13/02/2018	06:48	07:09	19:15	19:36	0.08	22.65	15.8	0.871447728428571	Yes
14/02/2018	06:48	07:09	19:15	19:36	0.04	22.075	0	0.856224507607143	Yes
15/02/2018	06:48	07:09	19:15	19:36	0.01	21.4	14.8	0.841001286785714	Yes
16/02/2018	06:48	07:09	19:15	19:36	0	22.75	0.2	0.825778065964286	Yes
17/02/2018	06:48	07:09	19:15	19:36	0.01	22.775	0	0.810554845142857	Yes
18/02/2018	06:48	07:09	19:15	19:36	0.04	22.85	0.2	0.795331624321429	Yes
19/02/2018	06:48	07:09	19:15	19:36	0.09	22.375	3	0.7801084035	Yes
20/02/2018	06:48	07:09	19:15	19:36	0.16	21.625	0	0.764885182678571	Yes
21/02/2018	06:48	07:09	19:14	19:35	0.24	20.675	0.4	0.749661961857143	Yes
22/02/2018	06:48	07:09	19:14	19:35	0.34	20.675	0.2	0.734438741035714	Yes
23/02/2018	06:47	07:08	19:14	19:35	0.44	21.375	4.4	0.719215520214286	Yes
24/02/2018	06:47	07:08	19:14	19:35	0.56	22.625	0.2	0.703992299392857	Yes
25/02/2018	06:47	07:08	19:14	19:35	0.67	21.35	0	0.688769078571429	Yes
26/02/2018	06:47	07:08	19:14	19:35	0.77	21.2	0	0.67354585775	Yes
27/02/2018	06:47	07:08	19:14	19:34	0.86	20.65	0	0.658322636928571	Yes
28/02/2018	06:47	07:08	19:13	19:34	0.93	17.125	14	0.643099416107143	Yes
01/03/2018	06:46	07:07	19:13	19:34	0.98	19.55	2	0.627876195285714	Yes
02/03/2018	06:46	07:07	19:13	19:34	1	20.45	3	0.612652974464286	Yes
03/03/2018	06:46	07:07	19:13	19:34	0.99	20.4	4	0.597429753642857	Yes
04/03/2018	06:46	07:07	19:13	19:33	0.96	22.575	2	0.582206532821429	Yes
05/03/2018	06:46	07:06	19:12	19:33	0.9	20.875	0.2	0.566983312	Yes
06/03/2018	06:45	07:06	19:12	19:33	0.83	22.65	0	0.582899461612903	Yes
07/03/2018	06:45	07:06	19:12	19:33	0.75	19.525	37.4	0.598815611225806	Yes
08/03/2018	06:45	07:06	19:12	19:33	0.66	20.65	15.2	0.61473176083871	Yes
09/03/2018	06:45	07:05	19:12	19:32	0.56	23.25	0.2	0.630647910451613	Yes
10/03/2018	06:44	07:05	19:11	19:32	0.47	19.825	16.4	0.646564060064516	Yes
11/03/2018	06:44	07:05	19:11	19:32	0.37	19.725	0	0.662480209677419	Yes
12/03/2018	06:44	07:05	19:11	19:32	0.29	19.525	4.8	0.678396359290323	Yes
13/03/2018	06:44	07:04	19:11	19:31	0.2	20.425	11	0.694312508903226	Yes
14/03/2018	06:43	07:04	19:10	19:31	0.13	19.775	2.6	0.710228658516129	Yes
15/03/2018	06:43	07:04	19:10	19:31	0.07	21.175	1.2	0.726144808129032	Yes
16/03/2018	06:43	07:03	19:10	19:30	0.03	18.225	1.8	0.742060957741935	Yes
17/03/2018	06:42	07:03	19:10	19:30	0.01	20.675	5	0.757977107354839	Yes
18/03/2018	06:42	07:03	19:09	19:30	0	20.2	33	0.773893256967742	Yes
19/03/2018	06:42	07:03	19:09	19:30	0.02	19.75	51	0.789809406580645	No
20/03/2018	06:42	07:02	19:09	19:29	0.06	18.9	3	0.805725556193548	No
21/03/2018	06:41	07:02	19:08	19:29	0.12	19.975	30	0.821641705806452	No
22/03/2018	06:41	07:02	19:08	19:29	0.2	19.275	5.4	0.837557855419355	No
23/03/2018	06:41	07:01	19:08	19:29	0.3	20.775	0.2	0.853474005032258	No
24/03/2018	06:40	07:01	19:08	19:28	0.41	21.225	0.2	0.869390154645161	No
25/03/2018	06:40	07:01	19:07	19:28	0.52	20.175	13.8	0.885306304258065	No
26/03/2018	06:40	07:00	19:07	19:28	0.64	19.7	0	0.901222453870968	No
27/03/2018	06:39	07:00	19:07	19:27	0.74	21.1	0	0.917138603483871	No
28/03/2018	06:39	07:00	19:06	19:27	0.84	21.375	0	0.933054753096774	No
29/03/2018	06:39	06:59	19:06	19:27	0.91	20.725	12	0.948970902709677	No
30/03/2018	06:38	06:59	19:06	19:27	0.96	18.9	6	0.964887052322581	No
31/03/2018	06:38	06:59	19:06	19:26	0.99	19.475	12	0.980803201935484	No
01/04/2018	06:38	06:58	19:05	19:26	1	19.95	NA	0.996719351548387	No
02/04/2018	06:37	06:58	19:05	19:26	0.98	20.475	8	1.01263550116129	No
03/04/2018	06:37	06:58	19:05	19:26	0.94	22.4	0.2	1.02855165077419	No
04/04/2018	06:37	06:57	19:04	19:25	0.88	20.025	14	1.0444678003871	No
05/04/2018	06:36	06:57	19:04	19:25	0.81	18.225	0.4	1.06038395	No
